# Supplementary material for: Three-Dimensional Human Alveolar Stem Cell Culture Models Reveal Infection Response to SARS-CoV-2
Source: Cell Stem Cell. 2020 Dec 3;27(6):905–919.e10. doi: 10.1016/j.stem.2020.10.004 (PMC7577700; doi:10.1016/j.stem.2020.10.004)
Supplement: Table S2. List of Differentially Upregulated Genes in SARS-CoV-2-Infected Human Lung, h3AC, Vero Cell, Calu-3 Cell, and Caco-2 Cell Lines, Related to Figures 5 and S5 [file mmc3.xlsx]

## Sheet: venn_diagram
Gene	Human	h3AC	Vero	Caco-2	Calu-3
CACNA2D2	.	upregulated	.	.	.
TYMP	.	upregulated	.	.	upregulated
HDAC9	.	upregulated	.	.	.
PER3	.	upregulated	.	.	.
EIF2AK2	upregulated	upregulated	.	.	.
PARP12	.	upregulated	.	.	upregulated
CYLD	.	upregulated	.	.	upregulated
PPP1R15A	.	upregulated	upregulated	.	upregulated
KDM2B	.	upregulated	.	.	.
OAS1	upregulated	upregulated	.	.	upregulated
PGC	.	upregulated	.	.	.
SIRT1	.	upregulated	.	.	.
WASHC2A	.	upregulated	.	.	.
GADD45B	.	upregulated	.	.	upregulated
SAMHD1	.	upregulated	.	.	upregulated
DDX58	upregulated	upregulated	upregulated	.	upregulated
DHX58	.	upregulated	upregulated	.	upregulated
OAS3	upregulated	upregulated	.	.	upregulated
OAS2	upregulated	upregulated	.	.	upregulated
IFIH1	.	upregulated	upregulated	.	upregulated
STAT1	.	upregulated	.	.	upregulated
RLF	.	upregulated	.	.	.
TNFAIP3	.	upregulated	upregulated	.	upregulated
IFIT3	upregulated	upregulated	upregulated	.	upregulated
IFIT2	upregulated	upregulated	upregulated	.	upregulated
EPC1	.	upregulated	upregulated	.	.
EGR1	.	upregulated	upregulated	upregulated	upregulated
NT5C3A	upregulated	upregulated	.	.	upregulated
FOSB	.	upregulated	.	.	.
NR1D1	.	upregulated	.	.	.
IFI6	upregulated	upregulated	upregulated	.	upregulated
ALDH1A2	.	upregulated	.	.	.
BST2	.	upregulated	.	.	upregulated
IQCN	.	upregulated	.	.	.
HELZ2	.	upregulated	.	.	upregulated
TRIM22	.	upregulated	.	.	upregulated
XAF1	.	upregulated	.	.	upregulated
EPSTI1	.	upregulated	.	.	upregulated
RSAD2	.	upregulated	.	.	.
CMPK2	.	upregulated	.	.	upregulated
OASL	upregulated	upregulated	.	.	upregulated
DDX60	.	upregulated	upregulated	.	upregulated
IFI44L	upregulated	upregulated	.	.	upregulated
IFI44	upregulated	upregulated	upregulated	.	upregulated
CYP1B1	.	upregulated	.	.	.
PARP9	.	upregulated	.	.	upregulated
HERC6	.	upregulated	upregulated	.	upregulated
HERC5	upregulated	upregulated	.	.	upregulated
TAF4B	.	upregulated	.	.	.
IFITM3	upregulated	upregulated	.	.	upregulated
NFKBIZ	.	upregulated	upregulated	.	upregulated
TRIM36	.	upregulated	.	.	.
IFIT5	upregulated	upregulated	upregulated	.	upregulated
BMP3	.	upregulated	.	.	.
FLCN	.	upregulated	.	.	.
UBE2L6	upregulated	upregulated	.	.	upregulated
MX1	upregulated	upregulated	.	.	upregulated
AQP5	.	upregulated	.	.	.
ATF3	.	upregulated	upregulated	upregulated	upregulated
DTX3L	.	upregulated	.	.	upregulated
SCGB3A2	.	upregulated	.	.	.
GEM	.	upregulated	.	.	.
IFI27	.	upregulated	.	.	upregulated
TRANK1	.	upregulated	.	.	upregulated
FOS	.	upregulated	upregulated	.	upregulated
PFKFB3	.	upregulated	.	.	.
HSPA6	.	upregulated	.	.	.
PARP14	.	upregulated	upregulated	.	upregulated
NR1D2	.	upregulated	.	.	.
SAMD9L	upregulated	upregulated	.	.	upregulated
PARP10	.	upregulated	.	.	upregulated
DDX60L	upregulated	upregulated	.	.	.
CAMK1D	.	upregulated	.	.	.
MX2	upregulated	upregulated	.	.	upregulated
CSF1	.	upregulated	upregulated	.	.
DUSP8	.	upregulated	upregulated	.	.
USP18	upregulated	upregulated	.	.	upregulated
IRF7	.	upregulated	.	.	upregulated
IFIT1	upregulated	upregulated	upregulated	.	.
IFITM1	upregulated	upregulated	.	.	upregulated
ZNF555	.	upregulated	.	.	.
ISG15	upregulated	upregulated	upregulated	.	upregulated
PLSCR1	.	upregulated	.	.	.
TDRD7	.	upregulated	.	.	upregulated
PNLIPRP3	.	upregulated	.	.	.
ZBTB10	.	upregulated	upregulated	.	.
SAMD9	upregulated	upregulated	.	.	upregulated
MT-RNR1	.	upregulated	.	.	.
IRF9	upregulated	upregulated	.	.	upregulated
APOL6	.	upregulated	.	.	upregulated
ZNF844	.	upregulated	.	.	.
MTND2P28	.	upregulated	.	.	.
KCNQ1OT1	.	upregulated	.	.	.
NBPF14	.	upregulated	.	.	.
NBPF10	.	upregulated	.	.	.
LCAL1	.	upregulated	.	.	.
AC008770.4	.	upregulated	.	.	.
FGR	upregulated	.	.	.	.
CD38	upregulated	.	.	.	.
SYN1	upregulated	.	.	.	.
TYROBP	upregulated	.	.	.	.
WAS	upregulated	.	.	.	.
STAP1	upregulated	.	.	.	.
PSMA4	upregulated	.	.	.	.
LCP2	upregulated	.	.	.	.
MXD1	upregulated	.	.	.	upregulated
CHI3L2	upregulated	.	.	.	.
DAPP1	upregulated	.	.	.	.
ALPK1	upregulated	.	.	.	.
ACTB	upregulated	.	.	.	.
APBB1IP	upregulated	.	.	.	.
LAMP3	upregulated	.	.	.	upregulated
SP140	upregulated	.	.	.	.
CEACAM1	upregulated	.	.	.	upregulated
FYB1	upregulated	.	.	.	.
PILRA	upregulated	.	.	.	.
STRN4	upregulated	.	.	.	.
CSF2RB	upregulated	.	.	.	.
HCK	upregulated	.	.	.	.
TNFSF13B	upregulated	.	.	.	.
ACOD1	upregulated	.	.	.	.
AQP9	upregulated	.	.	.	.
NBN	upregulated	.	.	.	.
CD37	upregulated	.	.	.	.
CLC	upregulated	.	.	.	.
ZC3HAV1	upregulated	.	upregulated	.	.
TFEC	upregulated	.	.	.	.
CCL7	upregulated	.	.	.	.
CCL8	upregulated	.	.	.	.
CTSC	upregulated	.	.	.	.
CD69	upregulated	.	.	.	.
CLEC4A	upregulated	.	.	.	.
RIPOR2	upregulated	.	.	.	upregulated
TRIM38	upregulated	.	.	.	upregulated
MPV17	upregulated	.	.	.	.
GCA	upregulated	.	.	.	.
WIPF1	upregulated	.	.	.	.
PLEK	upregulated	.	.	.	.
RNF19B	upregulated	.	.	.	upregulated
PADI2	upregulated	.	.	.	.
MMP8	upregulated	.	.	.	.
CSF3R	upregulated	.	.	.	.
CXorf21	upregulated	.	.	.	.
CYSTM1	upregulated	.	.	.	.
PTK2B	upregulated	.	.	.	.
BCL2L14	upregulated	.	.	.	.
TNFSF10	upregulated	.	.	.	upregulated
SRGN	upregulated	.	.	.	.
KCNJ2	upregulated	.	.	.	.
ZBP1	upregulated	.	.	.	.
TREM1	upregulated	.	.	.	.
KLK10	upregulated	.	.	.	.
SHFL	upregulated	.	.	.	upregulated
LILRB2	upregulated	.	.	.	.
GCH1	upregulated	.	.	.	.
TRIM21	upregulated	.	.	.	upregulated
ALOX5AP	upregulated	.	.	.	.
CD164	upregulated	.	.	.	.
SP110	upregulated	.	.	.	upregulated
PHF11	upregulated	.	.	.	.
LCP1	upregulated	.	.	.	.
RTP4	upregulated	.	.	.	upregulated
IL1RN	upregulated	.	.	.	.
CASP5	upregulated	.	.	.	.
CYP19A1	upregulated	.	.	.	.
RBP4	upregulated	.	.	.	.
STAT4	upregulated	.	.	.	.
RASGEF1B	upregulated	.	.	.	.
SLC39A8	upregulated	.	.	.	.
GPR84	upregulated	.	.	.	.
GPR65	upregulated	.	.	.	.
BCL2A1	upregulated	.	.	.	.
MCTP2	upregulated	.	.	.	.
IGSF6	upregulated	.	.	.	.
SH3BGRL3	upregulated	.	.	.	.
CD53	upregulated	.	.	.	.
FCGR2A	upregulated	.	.	.	.
PLAC8	upregulated	.	.	.	.
DOK3	upregulated	.	.	.	.
IL2RG	upregulated	.	.	.	.
PSTPIP2	upregulated	.	.	.	.
ANKRD22	upregulated	.	.	.	.
GBP5	upregulated	.	.	.	upregulated
LY96	upregulated	.	.	.	.
SAMSN1	upregulated	.	.	.	.
FCER1G	upregulated	.	.	.	.
CXCL16	upregulated	.	.	.	.
GBP4	upregulated	.	.	.	upregulated
RNF149	upregulated	.	.	.	.
S100A11	upregulated	.	.	.	.
S100A12	upregulated	.	.	.	.
HESX1	upregulated	.	.	.	.
S100P	upregulated	.	.	.	.
SERINC5	upregulated	.	.	.	.
TMEM71	upregulated	.	.	.	.
CYBB	upregulated	.	.	.	.
TPP1	upregulated	.	.	.	.
CLEC4E	upregulated	.	.	.	.
CLEC4D	upregulated	.	.	.	.
PATL1	upregulated	.	.	.	.
NFKBID	upregulated	.	.	.	.
RHOH	upregulated	.	.	.	.
LGALS9	upregulated	.	.	.	upregulated
RNASE2	upregulated	.	.	.	.
SERPINB9	upregulated	.	.	.	.
C3AR1	upregulated	.	.	.	.
CCL11	upregulated	.	.	.	.
CCL19	upregulated	.	.	.	.
OLR1	upregulated	.	.	.	.
GNG5	upregulated	.	.	.	.
TLR1	upregulated	.	.	.	.
ADGRE1	upregulated	.	.	.	.
SEZ6L2	upregulated	.	.	.	.
GAPT	upregulated	.	.	.	.
GPX2	upregulated	.	.	.	.
BASP1	upregulated	.	.	.	.
CALR	upregulated	.	.	.	.
H2AC6	upregulated	.	.	.	.
H2BC4	upregulated	.	.	.	.
PCGF5	upregulated	.	.	.	.
ST20	upregulated	.	.	.	.
FDCSP	upregulated	.	.	.	.
P2RY13	upregulated	.	.	.	.
H2BC21	upregulated	.	.	.	.
IFITM2	upregulated	.	.	.	.
SP140L	upregulated	.	.	.	.
EVI2B	upregulated	.	.	.	.
GNG2	upregulated	.	.	.	.
SELL	upregulated	.	.	.	.
HSH2D	upregulated	.	.	.	upregulated
CASP4	upregulated	.	.	.	.
SERPINA1	upregulated	.	.	.	.
TPSB2	upregulated	.	.	.	.
MIER1	upregulated	.	.	.	.
HLA-DRB5	upregulated	.	.	.	.
TAFA2	upregulated	.	.	.	.
RNU5B-1	upregulated	.	.	.	.
H2AC18	upregulated	.	.	.	.
LINC00632	upregulated	.	.	.	.
CARD16	upregulated	.	.	.	.
PSENEN	upregulated	.	.	.	.
KRT81	upregulated	.	.	.	.
MUC5AC	upregulated	.	.	.	.
FTH1P8	upregulated	.	.	.	.
BTBD19	upregulated	.	.	.	.
FTH1P10	upregulated	.	.	.	.
GBP1P1	upregulated	.	.	.	.
AC012368.1	upregulated	.	.	.	.
MTND1P23	upregulated	.	.	.	.
TRGC2	upregulated	.	.	.	.
AL445524.1	upregulated	.	.	.	.
LINC01506	upregulated	.	.	.	.
PTENP1	upregulated	.	.	.	.
LILRA6	upregulated	.	.	.	.
LINC01093	upregulated	.	.	.	.
AC079209.1	upregulated	.	.	.	.
AZIN1-AS1	upregulated	.	.	.	.
AC084024.3	upregulated	.	.	.	.
CARD17	upregulated	.	.	.	.
AP000640.2	upregulated	.	.	.	.
AC026333.3	upregulated	.	.	.	.
HP	upregulated	.	.	.	.
AC005841.1	upregulated	.	.	.	.
AL358333.3	upregulated	.	.	.	.
AC004847.1	upregulated	.	.	.	.
AC099524.1	upregulated	.	.	.	.
KCNJ2-AS1	upregulated	.	.	.	.
AC092069.1	upregulated	.	.	.	.
AC022966.1	upregulated	.	.	.	.
AC245128.3	upregulated	.	.	.	.
AC006064.4	upregulated	.	.	.	.
AC007032.1	upregulated	.	.	.	.
MIR223HG	upregulated	.	.	.	.
CCL4	upregulated	.	.	.	.
CCL4L2	upregulated	.	.	.	.
CCL3L1	upregulated	.	.	.	.
AC008760.2	upregulated	.	.	.	.
F8A1	upregulated	.	.	.	.
MARCKS	upregulated	.	.	.	.
AC008537.4	upregulated	.	.	.	.
CSAG00000000002	.	.	upregulated	.	.
MT-CO2	.	.	upregulated	.	.
MT-ATP6	.	.	upregulated	.	.
MT-CO3	.	.	upregulated	.	.
MT-ND3	.	.	upregulated	.	.
JUN	.	.	upregulated	upregulated	upregulated
IER5	.	.	upregulated	.	.
ZC3H12A	.	.	upregulated	.	.
AC119674.2	.	.	upregulated	.	.
PLPP3	.	.	upregulated	.	.
GADD45A	.	.	upregulated	.	.
DNAJB4	.	.	upregulated	.	upregulated
MFSD14A	.	.	upregulated	.	.
CDC14A	.	.	upregulated	.	.
TXNIP	.	.	upregulated	.	upregulated
OLFML2B	.	.	upregulated	.	.
PLA2G4C	.	.	upregulated	.	.
ZC3H12C	.	.	upregulated	.	.
VEGFC	.	.	upregulated	.	.
.CT	.	.	upregulated	.	upregulated
DUSP6	.	.	upregulated	.	.
KANSL1	.	.	upregulated	.	.
ZFP36	.	.	upregulated	.	upregulated
ERN1	.	.	upregulated	.	.
AFF1	.	.	upregulated	.	.
CXCL10	.	.	upregulated	.	.
CXCL2	.	.	upregulated	.	upregulated
CXCL1	.	.	upregulated	.	.
CXCL6	.	.	upregulated	.	.
CXCL8	.	.	upregulated	.	upregulated
ZNF536	.	.	upregulated	.	.
NFKB2	.	.	upregulated	.	.
SCD	.	.	upregulated	.	.
LRP4	.	.	upregulated	.	.
PPM1D	.	.	upregulated	.	.
FILIP1L	.	.	upregulated	.	.
PDGFB	.	.	upregulated	.	.
FADS1	.	.	upregulated	.	.
INSIG1	.	.	upregulated	.	.
PPP1R3C	.	.	upregulated	.	.
KIF21A	.	.	upregulated	.	.
ICAM1	.	.	upregulated	.	upregulated
CHAC1	.	.	upregulated	.	.
SPECC1	.	.	upregulated	.	.
ETS2	.	.	upregulated	.	upregulated
DDIT4	.	.	upregulated	.	.
DUSP16	.	.	upregulated	.	.
GLIS3	.	.	upregulated	.	.
TIAM1	.	.	upregulated	.	.
C3	.	.	upregulated	.	.
CREBRF	.	.	upregulated	.	.
DUSP1	.	.	upregulated	.	upregulated
IP6K3	.	.	upregulated	.	.
AP000295.1	.	.	upregulated	.	.
IFNAR2	.	.	upregulated	.	.
XBP1	.	.	upregulated	.	.
TNFAIP2	.	.	upregulated	.	upregulated
CREB1	.	.	upregulated	.	.
NRP2	.	.	upregulated	.	.
SETD5	.	.	upregulated	.	.
PER1	.	.	upregulated	.	.
KLF4	.	.	upregulated	.	upregulated
AC090517.4	.	.	upregulated	.	.
ZNF280D	.	.	upregulated	.	.
ACSS2	.	.	upregulated	.	.
PRICKLE2	.	.	upregulated	.	.
TIPARP	.	.	upregulated	.	upregulated
CCNL1	.	.	upregulated	.	.
PTX3	.	.	upregulated	.	upregulated
SEMA3A	.	.	upregulated	.	upregulated
NR3C1	.	.	upregulated	.	upregulated
SLC8A1	.	.	upregulated	.	.
WTAP	.	.	upregulated	.	.
SOD2	.	.	upregulated	.	upregulated
ZFP36L2	.	.	upregulated	.	.
TRAF1	.	.	upregulated	.	upregulated
PTGS2	.	.	upregulated	.	upregulated
RGS2	.	.	upregulated	.	.
BMP2	.	.	upregulated	.	.
DENND1B	.	.	upregulated	.	.
IRF1	.	.	upregulated	.	upregulated
IL6	.	.	upregulated	.	upregulated
KLF6	.	.	upregulated	.	upregulated
SLC25A25	.	.	upregulated	.	.
ELF3	.	.	upregulated	.	.
SDC4	.	.	upregulated	.	.
REL	.	.	upregulated	.	upregulated
NUAK2	.	.	upregulated	.	upregulated
ARRDC3	.	.	upregulated	upregulated	upregulated
CSRNP1	.	.	upregulated	.	upregulated
ZNFX1	.	.	upregulated	.	upregulated
ZNF217	.	.	upregulated	.	.
TET3	.	.	upregulated	.	.
RPS6KC1	.	.	upregulated	.	upregulated
NFKBIA	.	.	upregulated	.	upregulated
ZMIZ2	.	.	upregulated	.	.
NEFL	.	.	upregulated	.	.
NEFM	.	.	upregulated	.	.
PDE4D	.	.	upregulated	.	.
PNP	.	.	upregulated	.	.
RPS12	.	.	upregulated	.	.
CCNB1IP1	.	.	upregulated	.	.
ARAP2	.	.	upregulated	.	.
HIVEP2	.	.	upregulated	.	upregulated
PNRC1	.	.	upregulated	.	.
NEURL3	.	.	upregulated	.	upregulated
ZNF292	.	.	upregulated	.	.
ING1	.	.	upregulated	.	.
FNDC3A	.	.	upregulated	.	upregulated
TPT1	.	.	upregulated	.	.
NFIL3	.	.	upregulated	.	.
FLRT3	.	.	upregulated	.	.
SOCS3	.	.	upregulated	.	upregulated
OTUD1	.	.	upregulated	.	upregulated
H1-2	.	.	upregulated	.	.
H4-16	.	.	upregulated	.	.
B3GNT2	.	.	upregulated	.	.
SCARNA13	.	.	upregulated	.	.
SCARNA2	.	.	upregulated	.	.
RN7SKP246	.	.	upregulated	.	.
RNU1-42P	.	.	upregulated	.	.
SCARNA16	.	.	upregulated	.	.
RN7SL1	.	.	upregulated	.	.
S.RA74A	.	.	upregulated	.	.
SCARNA7	.	.	upregulated	.	.
S.RD3D	.	.	upregulated	.	.
S.RA48	.	.	upregulated	.	.
RN7SKP149	.	.	upregulated	.	.
RN7SKP79	.	.	upregulated	.	.
RN7SL3	.	.	upregulated	.	.
RN7SL2	.	.	upregulated	.	.
S.RA49	.	.	upregulated	.	.
S.RA57	.	.	upregulated	.	.
S.RA73A	.	.	upregulated	.	.
RPPH1	.	.	upregulated	.	.
S.RD17	.	.	upregulated	.	.
S.RA52	.	.	upregulated	.	.
S.RA63	.	.	upregulated	.	upregulated
AL162581.1	.	.	upregulated	.	.
AC078802.2	.	.	upregulated	.	.
S.RA73B	.	.	upregulated	.	.
RMRP	.	.	upregulated	.	.
S.RD10	.	.	upregulated	.	.
U13369.1	.	.	upregulated	.	.
ERPINE1	.	.	.	upregulated	.
VGF	.	.	.	upregulated	.
JUNB	.	.	.	upregulated	.
FH	.	.	.	.	upregulated
LAP3	.	.	.	.	upregulated
CX3CL1	.	.	.	.	upregulated
SPAG9	.	.	.	.	upregulated
IL32	.	.	.	.	upregulated
ETV7	.	.	.	.	upregulated
PLAUR	.	.	.	.	upregulated
NUB1	.	.	.	.	upregulated
CD74	.	.	.	.	upregulated
BIRC3	.	.	.	.	upregulated
BTN3A1	.	.	.	.	upregulated
OGFR	.	.	.	.	upregulated
SP100	.	.	.	.	upregulated
IFI35	.	.	.	.	upregulated
NEDD4	.	.	.	.	upregulated
GSDMB	.	.	.	.	upregulated
FAP	.	.	.	.	upregulated
SLC1A3	.	.	.	.	upregulated
JAK2	.	.	.	.	upregulated
APOL1	.	.	.	.	upregulated
LGMN	.	.	.	.	upregulated
DICER1	.	.	.	.	upregulated
N4BP1	.	.	.	.	upregulated
RELB	.	.	.	.	upregulated
PRKD2	.	.	.	.	upregulated
BBC3	.	.	.	.	upregulated
PLEKHA4	.	.	.	.	upregulated
GRB10	.	.	.	.	upregulated
CPEB3	.	.	.	.	upregulated
MAP3K8	.	.	.	.	upregulated
SLC15A3	.	.	.	.	upregulated
RSRC2	.	.	.	.	upregulated
BTN3A3	.	.	.	.	upregulated
NEDD9	.	.	.	.	upregulated
NCOA7	.	.	.	.	upregulated
TENT5A	.	.	.	.	upregulated
SLC12A7	.	.	.	.	upregulated
IL1A	.	.	.	.	upregulated
CCL20	.	.	.	.	upregulated
ETV3	.	.	.	.	upregulated
GBP3	.	.	.	.	upregulated
GBP1	.	.	.	.	upregulated
PIK3R3	.	.	.	.	upregulated
INHBA	.	.	.	.	upregulated
OPTN	.	.	.	.	upregulated
NMI	.	.	.	.	upregulated
MT2A	.	.	.	.	upregulated
APOL3	.	.	.	.	upregulated
APOL2	.	.	.	.	upregulated
ACKR4	.	.	.	.	upregulated
TEP1	.	.	.	.	upregulated
SAT1	.	.	.	.	upregulated
THEMIS2	.	.	.	.	upregulated
SYNE1	.	.	.	.	upregulated
IDO1	.	.	.	.	upregulated
CLUHP3	.	.	.	.	upregulated
TRIM5	.	.	.	.	upregulated
PLAAT4	.	.	.	.	upregulated
IRAK2	.	.	.	.	upregulated
FST	.	.	.	.	upregulated
IL15RA	.	.	.	.	upregulated
TRAFD1	.	.	.	.	upregulated
SPRY2	.	.	.	.	upregulated
TMEM62	.	.	.	.	upregulated
PNPT1	.	.	.	.	upregulated
TAPBPL	.	.	.	.	upregulated
WARS1	.	.	.	.	upregulated
PML	.	.	.	.	upregulated
CYP1A1	.	.	.	.	upregulated
NLRC5	.	.	.	.	upregulated
PMAIP1	.	.	.	.	upregulated
ABL2	.	.	.	.	upregulated
TMEM140	.	.	.	.	upregulated
CLTRN	.	.	.	.	upregulated
KDM6A	.	.	.	.	upregulated
ZNF462	.	.	.	.	upregulated
RASGRP3	.	.	.	.	upregulated
SCN3A	.	.	.	.	upregulated
RCAN1	.	.	.	.	upregulated
LY6E	.	.	.	.	upregulated
IKZF3	.	.	.	.	upregulated
CTSS	.	.	.	.	upregulated
IFI16	.	.	.	.	upregulated
PPM1K	.	.	.	.	upregulated
ANKRD33B	.	.	.	.	upregulated
TLR3	.	.	.	.	upregulated
CITED2	.	.	.	.	upregulated
FRS2	.	.	.	.	upregulated
SLFN5	.	.	.	.	upregulated
NAV2	.	.	.	.	upregulated
BATF2	.	.	.	.	upregulated
CXCL11	.	.	.	.	upregulated
ADRB2	.	.	.	.	upregulated
STAT2	.	.	.	.	upregulated
PTGER4	.	.	.	.	upregulated
IFNB1	.	.	.	.	upregulated
ISG20	.	.	.	.	upregulated
CEBPB	.	.	.	.	upregulated
MYD88	.	.	.	.	upregulated
RNF213	.	.	.	.	upregulated
FZD4	.	.	.	.	upregulated
MB21D2	.	.	.	.	upregulated
TNFSF15	.	.	.	.	upregulated
ZBTB20	.	.	.	.	upregulated
UBA7	.	.	.	.	upregulated
IFNL1	.	.	.	.	upregulated
IFNL2	.	.	.	.	upregulated
BTN3A2	.	.	.	.	upregulated
H1-0	.	.	.	.	upregulated
IFNL3	.	.	.	.	upregulated
PELI1	.	.	.	.	upregulated
SERPINB2	.	.	.	.	upregulated
SMURF1	.	.	.	.	upregulated
PSMB8	.	.	.	.	upregulated
TAP2	.	.	.	.	upregulated
HLA-DRA	.	.	.	.	upregulated
HLA-C	.	.	.	.	upregulated
HLA-E	.	.	.	.	upregulated
TRIM31	.	.	.	.	upregulated
HLA-F	.	.	.	.	upregulated
HCP5	.	.	.	.	upregulated
HLA-A	.	.	.	.	upregulated
S.RA70	.	.	.	.	upregulated
UBD	.	.	.	.	upregulated
LINC02068	.	.	.	.	upregulated
HLA-B	.	.	.	.	upregulated
MIR155HG	.	.	.	.	upregulated
PSMB9	.	.	.	.	upregulated
CFB	.	.	.	.	upregulated
C4A	.	.	.	.	upregulated
NEAT1	.	.	.	.	upregulated
AL669918.1	.	.	.	.	upregulated
AF117829.1	.	.	.	.	upregulated
CASC19	.	.	.	.	upregulated
LINC00944	.	.	.	.	upregulated
CCL5	.	.	.	.	upregulated
DCP1A	.	.	.	.	upregulated
