# Supplementary material for: Three-Dimensional Human Alveolar Stem Cell Culture Models Reveal Infection Response to SARS-CoV-2
Source: Cell Stem Cell. 2020 Dec 3;27(6):905–919.e10. doi: 10.1016/j.stem.2020.10.004 (PMC7577700; doi:10.1016/j.stem.2020.10.004)
Supplement: Table S5. List of Differentially Expressed Genes in Single-Cell Transcriptome Data, Calculated by SC3 Packages, Related to Figure 7 [file mmc6.xlsx]

## Sheet: SC3_rmlowSF.rmBlood_g5k_ks5-11_
Gene_name	vst.mean	vst.variance	vst.variance.expected	vst.variance.standardized	vst.variable	sc3_gene_filter	sc3_9_markers_clusts	sc3_9_markers_padj	sc3_9_markers_auroc
ISG15	2.44695	21.7004	7.53284	2.88077	TRUE	TRUE	3	0	0.944133
IFIT3	4.88422	75.7641	24.8388	3.05024	TRUE	TRUE	6	0	0.938851
SERPINA1	8.34507	121.82	64.5926	1.88598	TRUE	TRUE	3	0	0.938826
IFI27	7.14435	141.985	48.8171	2.90851	TRUE	TRUE	6	0	0.936207
IFIT1	7.69606	340.135	55.8054	6.09501	TRUE	TRUE	6	0	0.931875
HSPA1A	9.72569	389.794	85.3178	4.56872	TRUE	TRUE	1	0	0.927373
MX1	5.92881	155.64	34.9881	4.44836	TRUE	TRUE	6	0	0.926139
AQP5	7.23021	273.405	49.8756	5.48175	TRUE	TRUE	6	0	0.925821
IFI6	2.87392	51.7674	9.9045	5.22666	TRUE	TRUE	3	0	0.924603
IFI44L	3.82701	126.649	16.2204	7.80802	TRUE	TRUE	6	0	0.919736
OAS1	1.93453	18.7785	5.09493	3.68572	TRUE	TRUE	6	0	0.898759
CXCL17	1.27938	14.2455	2.65593	5.36366	TRUE	TRUE	6	0	0.896461
HLA-DRB5	1.86701	33.0311	4.80862	6.86916	TRUE	TRUE	6	0	0.874623
IFITM3	1.99471	25.4922	5.35696	4.75871	TRUE	TRUE	6	0	0.872549
HERPUD1	0.818541	4.9011	1.38662	3.53456	TRUE	TRUE	6	0	0.859207
SHISA2	1.66777	9.85046	4.01088	2.45594	TRUE	TRUE	1	0	0.858407
IFI44	0.839001	3.09353	1.43493	2.15588	TRUE	TRUE	6	0	0.852126
CACNA2D2	0.88239	3.01764	1.54013	1.95934	TRUE	TRUE	1	0	0.823632
HSPA5	0.47446	2.07128	0.680949	3.04175	TRUE	TRUE	7	0	0.80007
OAS2	0.439255	1.9315	0.619874	3.11596	TRUE	TRUE	6	5.79631e-304	0.769234
DNAJB9	0.73917	2.01346	1.20714	1.66796	TRUE	TRUE	3	1.74431e-296	0.858167
MTRNR2L1	0.230775	0.858967	0.294243	2.91924	TRUE	TRUE	7	8.12928e-296	0.719654
XAF1	0.606463	2.74133	0.928379	2.95281	TRUE	TRUE	6	9.11314e-294	0.790494
IRF7	0.451672	1.14784	0.641104	1.79042	TRUE	TRUE	6	6.29243e-282	0.8023
RASGRF1	1.69797	11.2158	4.12726	2.7175	TRUE	TRUE	1	1.36992e-274	0.821044
EPSTI1	0.35678	1.23381	0.484389	2.54714	TRUE	TRUE	6	2.13149e-274	0.754517
HLA-C	5.33053	45.2678	28.9778	1.56215	TRUE	TRUE	6	7.4287e-273	0.899329
MUC1	7.82066	124.45	57.4449	2.16642	TRUE	TRUE	6	3.45391e-269	0.890591
RSAD2	0.948286	8.66698	1.70644	5.079	TRUE	TRUE	6	3.1028e-266	0.806062
PRODH	3.4255	33.1864	13.3895	2.47853	TRUE	TRUE	1	3.77018e-264	0.838405
SGMS2	1.21109	4.03206	2.44449	1.64945	TRUE	TRUE	3	5.58593e-261	0.872173
AC015802.6	0.288698	0.546296	0.379268	1.44039	TRUE	TRUE	7	1.50798e-259	0.764336
IFI35	0.33124	0.888014	0.444248	1.99891	TRUE	TRUE	6	6.19312e-257	0.759799
MX2	0.364752	1.50979	0.497041	3.03755	TRUE	TRUE	6	1.1056e-256	0.736604
ISG20	0.414421	1.96795	0.578165	3.40378	TRUE	TRUE	6	3.39799e-256	0.756942
OAS3	0.902568	4.72507	1.59023	2.97132	TRUE	TRUE	6	4.38018e-254	0.810806
PLSCR1	1.04452	3.7311	1.96291	1.9008	TRUE	TRUE	6	1.47482e-253	0.845204
MT-ND6	11.2533	183.697	111.466	1.64801	TRUE	TRUE	7	2.39884e-253	0.883077
C3	0.970862	3.36943	1.76518	1.90883	TRUE	TRUE	6	2.52034e-248	0.836418
C16orf89	2.0249	8.68272	5.49086	1.5813	TRUE	TRUE	1	2.01685e-245	0.826373
JUND	5.18238	29.2471	27.5711	1.06079	TRUE	TRUE	3	6.13038e-244	0.882191
TNFSF10	0.913715	7.4499	1.61822	4.60376	TRUE	TRUE	6	7.17913e-243	0.813775
DDX60L	0.369762	1.00509	0.505032	1.99014	TRUE	TRUE	6	3.87802e-241	0.757167
CD59	11.6724	200.322	119.23	1.68014	TRUE	TRUE	1	5.21873e-236	0.830165
WFDC3	0.390645	2.58661	0.538818	4.80053	TRUE	TRUE	6	8.09329e-236	0.725614
IFIT2	0.898617	24.0832	1.58036	14.6702	TRUE	TRUE	6	4.30855e-234	0.753615
SAMD9L	0.460914	1.6901	0.657117	2.572	TRUE	TRUE	6	2.25455e-229	0.758628
WFDC2	5.0285	79.3027	26.1445	3.03325	TRUE	TRUE	6	2.6387e-228	0.864056
C1R	0.167913	0.320071	0.207667	1.54127	TRUE	TRUE	6	3.1729e-224	0.698411
DDX60	0.389022	0.93974	0.53616	1.75272	TRUE	TRUE	6	1.44194e-221	0.752744
POLR2L	6.19374	40.7163	37.8177	1.07665	TRUE	TRUE	1	2.0696e-221	0.819545
PLCG2	0.343799	1.18589	0.463902	2.55634	TRUE	TRUE	7	3.84892e-221	0.746157
RPS4Y1	2.03993	17.9393	5.5581	3.22759	TRUE	TRUE	7	1.85671e-218	0.792475
MT-ATP8	2.03274	8.52288	5.52585	1.54237	TRUE	TRUE	7	3.87099e-218	0.848876
HSPA1B	1.51707	12.5235	3.45413	3.62565	TRUE	TRUE	3	7.03556e-217	0.840104
CHI3L1	0.644137	7.04883	1.005	7.01373	TRUE	TRUE	6	1.33522e-214	0.744003
IFITM2	0.355228	1.36304	0.481933	2.82828	TRUE	TRUE	6	3.68552e-213	0.727745
UBE2L6	0.574362	1.30862	0.865001	1.51286	TRUE	TRUE	6	7.33096e-209	0.7879
MEGF6	0.258219	0.628725	0.334079	1.88197	TRUE	TRUE	1	6.35338e-208	0.691488
USP9Y	0.273317	0.52827	0.356306	1.48263	TRUE	TRUE	7	2.86177e-207	0.727539
SFTA3	3.27967	15.9468	12.4224	1.28371	TRUE	TRUE	1	6.88927e-207	0.806434
PSMB9	0.443135	1.15612	0.626477	1.84543	TRUE	TRUE	6	6.8557e-204	0.760028
EDNRB	0.255256	0.510018	0.329746	1.5467	TRUE	TRUE	1	5.70253e-203	0.69103
TNFAIP3	0.381544	2.7471	0.523986	5.24269	TRUE	TRUE	9	2.36523e-201	0.829981
CSF2	0.382249	1.08509	0.52513	2.06633	TRUE	TRUE	1	1.59073e-200	0.718741
BST2	0.509595	4.5488	0.743739	6.11613	TRUE	TRUE	6	2.5865e-200	0.691397
RNASE1	7.14385	57.2761	48.8111	1.17342	TRUE	TRUE	1	2.26965e-197	0.801653
HLA-DRB1	5.38895	42.8781	29.5414	1.45145	TRUE	TRUE	1	4.81786e-196	0.799566
NR1D1	0.309722	3.83873	0.411138	9.33684	TRUE	TRUE	9	1.4021e-194	0.790917
PLXND1	1.26796	4.29283	2.61998	1.6385	TRUE	TRUE	1	2.81352e-194	0.777272
TPI1	5.91788	45.716	34.8735	1.31091	TRUE	TRUE	6	7.64251e-194	0.837069
NDUFA13	1.24644	3.06725	2.55292	1.20147	TRUE	TRUE	1	1.18568e-191	0.782649
NABP1	0.709891	2.43795	1.1436	2.13182	TRUE	TRUE	3	5.36665e-190	0.781255
DDX58	0.524623	1.79926	0.771099	2.33337	TRUE	TRUE	6	2.87557e-187	0.748963
EID3	0.293495	0.549006	0.386508	1.42043	TRUE	TRUE	3	5.98404e-185	0.728578
STAT1	2.42557	12.2974	7.42173	1.65694	TRUE	TRUE	6	2.94154e-182	0.821177
LCN2	0.986384	22.7465	1.80608	12.5944	TRUE	TRUE	6	3.0122e-182	0.754652
TESC	0.593199	2.29495	0.901965	2.54439	TRUE	TRUE	1	1.02923e-181	0.72032
EIF2AK2	2.24672	9.99338	6.52433	1.53171	TRUE	TRUE	6	8.17411e-178	0.816229
SFTPD	0.564978	1.41887	0.846839	1.67549	TRUE	TRUE	1	2.39927e-176	0.728538
SAMD9	0.585226	1.88856	0.886241	2.13098	TRUE	TRUE	6	7.41665e-176	0.751108
C4orf3	3.15853	12.711	11.644	1.09164	TRUE	TRUE	6	1.03077e-175	0.819702
ESYT3	0.680895	2.06771	1.0818	1.91136	TRUE	TRUE	7	1.60565e-175	0.763872
PGK1	3.58353	26.7328	14.4744	1.8469	TRUE	TRUE	6	3.3144e-175	0.818612
CMPK2	0.234937	0.533102	0.300233	1.77563	TRUE	TRUE	6	1.0833e-174	0.692709
SLC6A20	1.06879	4.55471	2.03006	2.24364	TRUE	TRUE	7	1.52782e-174	0.783333
MACC1	1.50557	5.91682	3.4133	1.73346	TRUE	TRUE	3	4.11388e-174	0.808012
DNAJB1	1.68696	10.9209	4.08465	2.67364	TRUE	TRUE	3	2.92659e-173	0.81121
LDHA	4.30619	37.0517	19.9188	1.86013	TRUE	TRUE	5	4.40138e-171	0.817306
PSMB8	0.765063	1.87678	1.26443	1.48429	TRUE	TRUE	6	4.63747e-171	0.77807
ARL5B	0.910611	2.21179	1.6104	1.37344	TRUE	TRUE	3	2.4624e-170	0.794647
NAMPT	2.40603	13.6391	7.32088	1.86304	TRUE	TRUE	3	7.95311e-170	0.813478
TXNRD1	4.32602	50.6099	20.0793	2.52051	TRUE	TRUE	3	2.78647e-169	0.815183
BAG3	0.865035	2.91264	1.49763	1.94483	TRUE	TRUE	3	8.08615e-169	0.788
TNC	1.10152	3.55908	2.12224	1.67704	TRUE	TRUE	1	2.31718e-168	0.754968
PARP9	0.925427	2.47359	1.64787	1.50108	TRUE	TRUE	6	4.04765e-168	0.782638
SLC16A3	0.257232	0.539768	0.332633	1.62271	TRUE	TRUE	6	4.15503e-168	0.697141
EIF1AY	0.256738	0.496912	0.331911	1.49712	TRUE	TRUE	7	3.69353e-166	0.699784
CA2	1.01446	3.22966	1.88112	1.71689	TRUE	TRUE	1	3.06727e-165	0.748053
ATP11A	4.45033	29.9635	21.0989	1.42015	TRUE	TRUE	1	4.69204e-165	0.774708
HLA-B	9.66079	153.183	84.2816	1.81752	TRUE	TRUE	6	8.56249e-165	0.811172
NDRG1	0.746437	6.64014	1.22311	5.42892	TRUE	TRUE	6	1.02458e-161	0.720025
KRT7	2.31748	23.3673	6.87254	3.4001	TRUE	TRUE	5	5.62085e-161	0.791464
HIF1A	8.26923	95.1436	63.5342	1.49752	TRUE	TRUE	7	1.59522e-160	0.805439
RAB11FIP1	2.87329	10.041	9.90076	1.01416	TRUE	TRUE	3	7.24817e-159	0.807639
PIGR	1.07387	8.58941	2.04424	4.20177	TRUE	TRUE	7	2.29016e-158	0.749443
WARS1	0.957246	7.61942	1.72964	4.4052	TRUE	TRUE	6	1.75331e-156	0.759665
SP110	0.389657	0.796509	0.537199	1.48271	TRUE	TRUE	6	2.38977e-154	0.726321
OLFM1	0.500494	2.49654	0.727339	3.43243	TRUE	TRUE	7	1.64029e-151	0.712121
GADD45B	1.38401	53.5694	2.99544	17.0944	TRUE	TRUE	9	5.95571e-150	0.873306
C2	0.409341	0.693925	0.569723	1.218	TRUE	TRUE	6	3.78284e-149	0.73005
DDIT4	0.683717	3.49094	1.08777	3.20926	TRUE	TRUE	6	2.2734e-148	0.731225
SAMD4A	0.438973	0.910796	0.619395	1.47046	TRUE	TRUE	3	2.42479e-148	0.732392
SOD2	2.74679	23.2633	9.1683	2.53736	TRUE	TRUE	3	4.23983e-148	0.791419
PCSK1N	0.759207	2.14501	1.25138	1.71412	TRUE	TRUE	1	3.5589e-146	0.722365
TMEM243	1.09228	2.70749	2.09602	1.29173	TRUE	TRUE	1	2.94568e-145	0.74312
NCOA7	2.58142	14.3796	8.24869	1.74325	TRUE	TRUE	3	9.61502e-145	0.790108
MSMO1	5.81939	41.421	33.8494	1.22368	TRUE	TRUE	6	3.74357e-144	0.790763
ELF3	2.50981	10.7739	7.8639	1.37004	TRUE	TRUE	6	8.13818e-144	0.787532
PARP14	4.25427	29.7868	19.5013	1.52742	TRUE	TRUE	6	1.16343e-143	0.789476
CES1	0.454565	1.11284	0.646095	1.7224	TRUE	TRUE	1	1.26437e-143	0.69947
MT2A	1.57845	74.5523	3.67606	19.291	TRUE	TRUE	6	9.36565e-143	0.741465
SDF2L1	0.989488	2.31027	1.81431	1.27336	TRUE	TRUE	3	2.09377e-142	0.771579
HLA-F	0.479893	0.955321	0.690579	1.38336	TRUE	TRUE	6	4.23766e-142	0.731951
IFIH1	0.616763	2.57633	0.9491	2.71449	TRUE	TRUE	6	5.04943e-142	0.737585
HHIP	8.85297	156.528	71.8958	2.17715	TRUE	TRUE	7	1.16526e-140	0.784031
MUC20	0.195852	0.332627	0.245126	1.35696	TRUE	TRUE	6	6.35963e-140	0.673679
NEDD4L	1.59454	3.74111	3.73531	1.00155	TRUE	TRUE	3	9.67611e-140	0.784279
NME1	1.3117	3.22267	2.75878	1.16815	TRUE	TRUE	5	2.363e-139	0.776134
MFSD2A	3.20785	17.1574	11.9582	1.43479	TRUE	TRUE	7	3.69456e-139	0.780128
IGF2R	2.02998	5.56779	5.51354	1.00984	TRUE	TRUE	7	6.94328e-139	0.78054
DUOX1	0.520037	1.5758	0.762709	2.06605	TRUE	TRUE	7	8.15964e-138	0.717785
RRAD	0.342952	4.74761	0.462569	10.1705	TRUE	TRUE	9	9.34272e-138	0.739925
TM4SF1	1.46268	4.63147	3.26299	1.41939	TRUE	TRUE	3	2.11193e-137	0.775129
HSPH1	4.6023	36.2765	22.3768	1.62117	TRUE	TRUE	3	6.59115e-137	0.785596
APOL1	0.280161	0.499575	0.366479	1.36318	TRUE	TRUE	6	2.51363e-136	0.692339
SELENBP1	0.883307	1.75961	1.54239	1.14083	TRUE	TRUE	1	2.77437e-136	0.730773
ERO1A	1.86927	15.2943	4.81806	3.17438	TRUE	TRUE	6	4.61341e-136	0.772684
MIF	1.72802	4.40842	4.2447	1.03857	TRUE	TRUE	6	4.80688e-136	0.777323
DTX3L	1.04988	2.67507	1.97766	1.35264	TRUE	TRUE	6	6.88795e-135	0.760519
ODAM	0.13553	0.202826	0.165999	1.22185	TRUE	TRUE	1	2.76163e-134	0.630446
CAT	1.91604	5.74501	5.01574	1.1454	TRUE	TRUE	1	2.69058e-133	0.743585
CDC25B	3.5563	16.5841	14.2847	1.16097	TRUE	TRUE	1	6.70276e-132	0.74525
CAMK1D	1.47975	4.81223	3.32244	1.4484	TRUE	TRUE	1	7.298e-132	0.734929
FMO5	0.347114	0.717858	0.469126	1.5302	TRUE	TRUE	7	9.54161e-132	0.701949
CLDN2	0.551714	3.5604	0.821526	4.33389	TRUE	TRUE	1	1.2379e-130	0.659046
PIGA	0.208198	0.304001	0.26231	1.15894	TRUE	TRUE	3	1.26615e-130	0.678582
GPRC5A	1.22654	5.96088	2.49162	2.39237	TRUE	TRUE	3	1.17336e-129	0.753093
FAM162A	1.09517	2.78393	2.10421	1.32303	TRUE	TRUE	6	6.31425e-129	0.758754
SERPINB1	2.88867	15.9559	9.99152	1.59694	TRUE	TRUE	5	8.8432e-128	0.773226
SERPIND1	1.77776	21.4727	4.44257	4.83338	TRUE	TRUE	7	2.00025e-127	0.729484
CEBPD	5.49951	30.1145	30.6218	0.983434	TRUE	TRUE	6	5.62407e-127	0.772883
TMEM191B	0.540991	1.19069	0.801375	1.48581	TRUE	TRUE	1	7.14282e-127	0.699269
HSPB1	2.32835	8.57489	6.9268	1.23793	TRUE	TRUE	3	1.97099e-126	0.773167
SEC24D	0.88366	1.61583	1.54326	1.04702	TRUE	TRUE	3	2.32543e-126	0.75565
PKM	4.64315	22.8906	22.7262	1.00724	TRUE	TRUE	6	6.28142e-126	0.772031
DDX3Y	0.286158	0.596017	0.375451	1.58747	TRUE	TRUE	7	9.3381e-126	0.677067
TYMP	0.39128	0.829038	0.53986	1.53566	TRUE	TRUE	6	5.74956e-125	0.703838
CABLES1	0.338437	0.536903	0.455477	1.17877	TRUE	TRUE	1	1.48169e-124	0.674011
SP100	1.03168	2.33816	1.92778	1.21288	TRUE	TRUE	6	5.20241e-124	0.75226
PTPRN2	0.28898	0.45582	0.379693	1.2005	TRUE	TRUE	1	2.60642e-123	0.665348
C3orf52	0.378369	0.572625	0.518854	1.10363	TRUE	TRUE	3	3.18786e-123	0.714543
CADM1	3.39869	14.6999	13.2093	1.11285	TRUE	TRUE	1	3.77286e-123	0.737848
GFPT1	1.638	3.986	3.8977	1.02265	TRUE	TRUE	3	6.11271e-123	0.766067
NMT1	0.666643	1.15726	1.05181	1.10026	TRUE	TRUE	7	1.62337e-122	0.736017
PON3	1.64618	5.86302	3.92866	1.49237	TRUE	TRUE	1	1.80163e-122	0.7283
USP18	0.181459	0.339186	0.225529	1.50396	TRUE	TRUE	6	3.22714e-122	0.650695
HILPDA	0.796458	8.3968	1.33549	6.28743	TRUE	TRUE	6	5.59283e-122	0.70514
SOCS2	0.201002	0.373269	0.252266	1.47967	TRUE	TRUE	3	1.90563e-121	0.663257
FN1	1.71321	6.52164	4.18661	1.55774	TRUE	TRUE	6	2.9003e-121	0.758325
NQO1	1.57055	6.85267	3.64711	1.87893	TRUE	TRUE	7	6.44942e-121	0.753059
PPP1R14B	1.93749	6.09558	5.10768	1.19341	TRUE	TRUE	5	1.88415e-120	0.763552
CDCA7	0.540214	1.31578	0.799927	1.64488	TRUE	TRUE	1	6.95767e-120	0.687383
LRRK2	4.30175	52.2965	19.8829	2.63022	TRUE	TRUE	7	7.02281e-120	0.760164
SFTPA2	54.5818	12840.6	2315.79	5.54483	TRUE	TRUE	7	1.9962e-119	0.763669
ENO2	0.360943	0.765358	0.490986	1.55882	TRUE	TRUE	6	2.00785e-119	0.695746
MALL	2.78073	13.3591	9.36233	1.4269	TRUE	TRUE	1	2.8282e-119	0.731364
HSPA8	6.25794	47.648	38.519	1.237	TRUE	TRUE	5	7.72761e-119	0.766091
MYOF	1.62368	4.17009	3.84382	1.08488	TRUE	TRUE	5	1.39607e-118	0.759883
TFRC	0.656766	1.83286	1.03118	1.77745	TRUE	TRUE	7	1.98659e-118	0.720527
DNAJB11	0.823832	1.49517	1.39903	1.06872	TRUE	TRUE	3	1.03017e-117	0.745367
VEPH1	1.41527	6.77921	3.10048	2.1865	TRUE	TRUE	7	1.20375e-117	0.741476
HIP1	1.24679	4.86578	2.55401	1.90515	TRUE	TRUE	7	5.74451e-117	0.740835
SLIT2	0.592141	1.20773	0.899871	1.34211	TRUE	TRUE	1	6.63771e-117	0.696276
CFLAR	1.51291	4.62408	3.43933	1.34447	TRUE	TRUE	3	3.83223e-116	0.755881
PLEKHA4	0.142021	0.214571	0.174229	1.23155	TRUE	TRUE	6	7.62436e-116	0.6394
HNRNPDL	4.20368	26.9643	19.0985	1.41185	TRUE	TRUE	9	3.21183e-115	0.911095
RPS17	1.6071	3.99329	3.7819	1.0559	TRUE	TRUE	7	4.1519e-115	0.753096
GLS	2.09913	7.47843	5.82689	1.28343	TRUE	TRUE	3	7.05974e-115	0.759927
FAIM2	0.21871	0.556269	0.277061	2.00775	TRUE	TRUE	1	8.7847e-115	0.631145
HELZ2	0.337026	0.582589	0.453268	1.28531	TRUE	TRUE	6	2.22388e-114	0.690283
METRN	0.643079	1.10261	1.00282	1.09951	TRUE	TRUE	1	2.34023e-114	0.702099
DNTTIP1	0.719416	2.88923	1.16413	2.48188	TRUE	TRUE	6	4.32276e-114	0.722912
PPP1R15A	1.62036	22.3009	3.8314	5.82056	TRUE	TRUE	9	4.68263e-114	0.881009
ITPR3	1.62558	4.75213	3.85097	1.23401	TRUE	TRUE	1	6.96722e-114	0.722117
PCYOX1	2.64393	8.83454	8.59122	1.02832	TRUE	TRUE	7	9.81077e-114	0.755748
APOL6	0.820093	2.16138	1.39025	1.55466	TRUE	TRUE	6	3.1059e-113	0.728903
MIDN	1.3069	3.34827	2.7434	1.22048	TRUE	TRUE	3	8.96064e-113	0.75059
SORL1	1.10131	2.96215	2.12164	1.39616	TRUE	TRUE	1	1.03478e-112	0.712823
NNMT	0.933329	3.48367	1.66801	2.08852	TRUE	TRUE	6	1.29541e-112	0.721443
NUDT16L1	1.01672	2.24406	1.88721	1.18909	TRUE	TRUE	1	3.71204e-112	0.712304
SAMHD1	0.916326	2.84165	1.62481	1.74892	TRUE	TRUE	6	1.29719e-111	0.728876
NAPSA	10.1728	144.862	92.621	1.56403	TRUE	TRUE	6	1.35331e-111	0.756135
TMEM45B	0.789262	1.83628	1.31904	1.39213	TRUE	TRUE	6	5.51364e-111	0.728208
UQCR10	7.1732	54.627	49.1716	1.11094	TRUE	TRUE	1	8.02628e-111	0.72687
VEGFA	1.0266	3.63896	1.91396	1.90127	TRUE	TRUE	6	8.3548e-111	0.73279
RAN	4.57436	24.1109	22.1393	1.08905	TRUE	TRUE	5	1.00721e-110	0.756932
SOCS3	0.202977	0.429199	0.255016	1.68302	TRUE	TRUE	6	1.28804e-110	0.65204
PRDX1	5.81932	36.9507	33.8487	1.09164	TRUE	TRUE	5	1.42216e-110	0.756803
HLA-DPB1	2.01108	7.39753	5.42934	1.36251	TRUE	TRUE	1	1.82892e-110	0.720102
GDF15	6.16283	127.188	37.4824	3.39327	TRUE	TRUE	6	1.03994e-109	0.751345
PFKP	0.52173	1.21307	0.765803	1.58405	TRUE	TRUE	5	1.65618e-109	0.703908
BMP3	0.556653	1.12679	0.830898	1.35611	TRUE	TRUE	1	2.97871e-109	0.686408
FAH	0.627981	1.20647	0.971867	1.2414	TRUE	TRUE	7	4.10146e-109	0.717558
DPYSL2	6.56434	52.3074	41.9489	1.24693	TRUE	TRUE	1	7.86282e-109	0.724608
SHFL	0.284253	0.432353	0.372595	1.16038	TRUE	TRUE	6	9.7444e-109	0.678054
PLA2G4F	0.146395	0.218671	0.179795	1.21623	TRUE	TRUE	7	9.97779e-109	0.637339
SRM	0.905743	2.00748	1.59818	1.25611	TRUE	TRUE	5	2.93383e-108	0.734744
COMT	2.03873	5.66328	5.55272	1.01991	TRUE	TRUE	1	3.6584e-108	0.720825
MAP3K8	0.330394	0.608747	0.442933	1.37435	TRUE	TRUE	3	7.28425e-108	0.68739
MRPL14	3.04148	12.9639	10.9134	1.18789	TRUE	TRUE	5	8.7279e-108	0.752375
HLA-DQB1	2.94321	12.2201	10.3163	1.18454	TRUE	TRUE	1	1.95229e-107	0.720638
BNIP3L	2.06766	6.02315	5.68323	1.05981	TRUE	TRUE	6	2.20035e-107	0.748716
ROS1	0.671652	1.5497	1.06232	1.45879	TRUE	TRUE	7	7.41914e-107	0.715637
PER1	0.345774	1.05795	0.467014	2.26535	TRUE	TRUE	9	8.68973e-107	0.783587
LRP5	0.478341	0.789448	0.687825	1.14775	TRUE	TRUE	1	1.56859e-106	0.682805
EPC1	0.988571	3.88895	1.81188	2.14637	TRUE	TRUE	9	2.56119e-106	0.86827
RBCK1	0.991957	1.9521	1.82087	1.07207	TRUE	TRUE	6	9.7347e-106	0.733929
TACSTD2	2.64555	24.9804	8.60019	2.90463	TRUE	TRUE	3	3.86287e-105	0.747008
BNIP3	1.59877	7.30595	3.75099	1.94774	TRUE	TRUE	6	3.9613e-104	0.736475
AGR2	5.54522	41.2593	31.0739	1.32778	TRUE	TRUE	6	8.13632e-104	0.747158
CD36	1.98857	9.21387	5.32994	1.7287	TRUE	TRUE	7	7.95745e-103	0.73739
KCNQ3	0.195287	0.298133	0.244347	1.22012	TRUE	TRUE	6	1.07503e-102	0.649751
PRKDC	2.03845	6.75044	5.55146	1.21598	TRUE	TRUE	5	1.39671e-102	0.743006
PIP5K1B	0.256526	0.366138	0.331602	1.10415	TRUE	TRUE	7	2.01802e-102	0.667787
ADGRF5	10.6986	169.073	101.581	1.66442	TRUE	TRUE	7	3.4354e-102	0.744074
GBP1	0.303302	0.81021	0.401366	2.01863	TRUE	TRUE	6	3.96774e-102	0.663118
PARP12	0.184211	0.27348	0.229224	1.19306	TRUE	TRUE	6	4.38386e-102	0.644632
DNAJA4	0.175956	0.566794	0.218217	2.59739	TRUE	TRUE	3	2.00763e-101	0.633483
ATF3	1.02991	10.3142	1.92298	5.36367	TRUE	TRUE	9	2.245e-101	0.822743
ARPC1B	1.35939	3.04941	2.91386	1.04652	TRUE	TRUE	7	9.52027e-101	0.734032
QSOX1	3.02363	11.2296	10.8038	1.03941	TRUE	TRUE	1	1.25519e-100	0.714904
PDLIM4	0.332792	0.755466	0.446663	1.69136	TRUE	TRUE	6	3.68676e-100	0.668282
H1-0	1.44963	5.64874	3.21787	1.75543	TRUE	TRUE	6	4.77318e-100	0.732206
TCIM	1.98017	8.84128	5.29309	1.67034	TRUE	TRUE	6	6.89972e-100	0.732414
LGALS3	3.66488	18.7483	15.0477	1.24593	TRUE	TRUE	6	4.80749e-99	0.741307
BHLHE40	1.28214	3.41401	2.66462	1.28124	TRUE	TRUE	6	8.18262e-99	0.730218
NDUFA7	0.165867	0.20116	0.205	0.98127	TRUE	TRUE	1	2.63925e-98	0.627348
HLA-E	2.86228	10.8582	9.83604	1.10392	TRUE	TRUE	6	5.13182e-98	0.739316
EPHB3	0.424227	1.46335	0.594537	2.46133	TRUE	TRUE	1	5.75632e-98	0.654372
ERN1	0.552843	1.02659	0.823662	1.24638	TRUE	TRUE	3	4.68018e-97	0.704992
MYH9	2.86031	10.9389	9.82444	1.11344	TRUE	TRUE	5	1.34242e-96	0.739189
DUSP8	0.323339	0.871032	0.432016	2.01621	TRUE	TRUE	9	1.80899e-96	0.764078
RNF213	1.53125	6.09494	3.50482	1.73902	TRUE	TRUE	7	2.65353e-96	0.726365
HSPD1	6.39791	52.5632	40.0688	1.31182	TRUE	TRUE	3	3.38774e-96	0.740893
GCLM	1.52984	6.14809	3.49976	1.75672	TRUE	TRUE	3	5.51706e-96	0.72911
HERC6	0.355651	0.788835	0.482603	1.63454	TRUE	TRUE	6	7.23472e-96	0.668915
HBEGF	0.320587	1.25769	0.427778	2.94006	TRUE	TRUE	9	1.13807e-95	0.743627
JUN	4.51213	55.4427	21.6144	2.56508	TRUE	TRUE	9	1.63762e-95	0.873977
SLC39A8	2.50028	9.29454	7.81334	1.18957	TRUE	TRUE	7	3.88287e-95	0.732639
PID1	0.347961	0.517453	0.470461	1.09988	TRUE	TRUE	1	5.35139e-95	0.659847
TRAM1	3.1526	11.4046	11.6065	0.982604	TRUE	TRUE	3	8.05527e-95	0.738481
IER2	2.27162	24.3579	6.64586	3.66512	TRUE	TRUE	9	4.79241e-94	0.863583
RSRC2	2.16093	16.4245	6.1142	2.68628	TRUE	TRUE	9	6.00214e-94	0.86757
C9orf152	0.489347	0.778938	0.707394	1.10114	TRUE	TRUE	1	6.95992e-94	0.672858
BMP1	0.175815	0.245951	0.218031	1.12806	TRUE	TRUE	1	4.60205e-93	0.625657
ATP6V0D1	2.26958	7.10795	6.63584	1.07115	TRUE	TRUE	1	5.98105e-93	0.705969
CD302	1.18061	2.48075	2.35274	1.05441	TRUE	TRUE	1	6.33151e-93	0.698023
ANK3	1.12156	2.46592	2.1796	1.13137	TRUE	TRUE	7	6.61227e-93	0.720625
AQP1	5.94201	378.748	35.1266	10.7824	TRUE	TRUE	1	7.82041e-93	0.687696
RASD1	0.493933	1.25951	0.715582	1.76011	TRUE	TRUE	6	9.75997e-93	0.680826
HSPA13	0.567306	0.853686	0.851329	1.00277	TRUE	TRUE	3	1.96892e-92	0.70439
CD44	1.90123	4.86867	4.9527	0.983033	TRUE	TRUE	1	4.09176e-92	0.703671
LRRC59	0.919924	1.64045	1.63391	1.00401	TRUE	TRUE	3	4.52152e-92	0.720884
ACSS1	0.214477	0.275311	0.271109	1.0155	TRUE	TRUE	1	1.21692e-91	0.634415
CTSA	2.36038	6.9986	7.08799	0.987389	TRUE	TRUE	6	2.21554e-91	0.730019
HAS3	0.161211	0.23006	0.19894	1.15642	TRUE	TRUE	1	2.87151e-91	0.618688
TTN	0.544589	1.67102	0.808106	2.06782	TRUE	TRUE	7	3.69545e-91	0.683178
VWA2	0.271695	0.391357	0.353904	1.10583	TRUE	TRUE	1	4.73157e-91	0.643261
CCL20	4.89072	578.538	24.8968	23.0212	TRUE	TRUE	6	5.07036e-91	0.673753
ARHGAP35	1.23451	2.7128	2.5161	1.07818	TRUE	TRUE	7	5.21157e-91	0.720686
CCT5	1.70404	4.35895	4.15084	1.05014	TRUE	TRUE	5	7.60818e-91	0.728585
SLC2A1	0.395442	1.23083	0.546715	2.25132	TRUE	TRUE	6	2.55379e-90	0.667376
FADS2	1.03379	2.10109	1.93355	1.08665	TRUE	TRUE	6	2.60367e-90	0.716541
KLF10	0.62911	5.52298	0.974169	5.66943	TRUE	TRUE	9	3.00661e-90	0.783902
NFKBIA	3.21236	69.9501	11.9871	5.83544	TRUE	TRUE	9	3.76044e-90	0.855185
TACC2	0.996614	2.61905	1.83326	1.42863	TRUE	TRUE	7	1.24755e-89	0.711397
CFI	0.258008	0.350911	0.333769	1.05136	TRUE	TRUE	6	1.25295e-89	0.660144
ELL2	0.650063	1.13344	1.01726	1.11422	TRUE	TRUE	3	1.48605e-89	0.705681
SNX30	1.30401	3.75312	2.73414	1.37269	TRUE	TRUE	7	1.63586e-89	0.716121
ZNF165	0.211867	0.403074	0.267449	1.50711	TRUE	TRUE	3	2.19183e-88	0.642629
LYPLAL1	0.603217	0.925456	0.921887	1.00387	TRUE	TRUE	1	2.41478e-88	0.677945
ITM2C	0.485537	0.849681	0.700608	1.21278	TRUE	TRUE	1	4.86608e-88	0.665255
SLC2A3	0.586355	3.63549	0.88846	4.0919	TRUE	TRUE	6	6.10689e-88	0.669057
MAOA	0.844292	1.92855	1.44757	1.33227	TRUE	TRUE	7	7.68274e-88	0.706577
NT5C3A	0.886976	2.62943	1.55145	1.69482	TRUE	TRUE	6	1.31156e-87	0.707607
PHLDB1	0.264569	0.375352	0.343394	1.09307	TRUE	TRUE	1	1.60571e-87	0.638846
BRD2	2.20904	7.93562	6.34261	1.25116	TRUE	TRUE	9	6.87843e-87	0.855218
HYOU1	0.839777	1.5234	1.43678	1.06029	TRUE	TRUE	3	7.1043e-87	0.711799
ZBTB10	0.354452	1.04503	0.480706	2.17395	TRUE	TRUE	9	3.17877e-86	0.759551
ICAM1	2.44264	14.9582	7.5104	1.99167	TRUE	TRUE	3	4.17139e-86	0.721375
DYRK3	0.528997	0.907188	0.779138	1.16435	TRUE	TRUE	3	5.123e-86	0.693108
ALOX15B	2.19317	15.182	6.26679	2.42262	TRUE	TRUE	7	1.24448e-85	0.716224
THBS1	0.725342	2.30309	1.17697	1.95679	TRUE	TRUE	3	1.80786e-85	0.691371
PLOD2	0.788274	1.67979	1.31679	1.27567	TRUE	TRUE	6	1.88058e-85	0.702381
C1orf116	1.68146	5.11386	4.06343	1.25851	TRUE	TRUE	1	2.94191e-85	0.692997
SLC34A2	23.3087	458.494	437.142	1.04885	TRUE	TRUE	7	3.38762e-85	0.723338
MGAT5	1.63969	5.56953	3.9041	1.42659	TRUE	TRUE	7	1.11591e-84	0.71328
CPE	0.674968	1.27056	1.0693	1.18822	TRUE	TRUE	1	1.17076e-84	0.674934
SYNC	0.200508	0.258813	0.251579	1.02875	TRUE	TRUE	7	1.68508e-84	0.641963
AK4	0.163821	0.267806	0.202336	1.32357	TRUE	TRUE	6	1.7774e-84	0.624731
FAM13A	0.705658	2.15396	1.13451	1.89858	TRUE	TRUE	6	2.49642e-84	0.691372
SNRPN	0.904473	1.62539	1.595	1.01906	TRUE	TRUE	1	1.82565e-83	0.68328
IRF1	0.498236	2.02395	0.723288	2.79827	TRUE	TRUE	9	1.93956e-83	0.774296
RLF	0.724707	2.0958	1.17559	1.78276	TRUE	TRUE	9	2.4261e-83	0.812011
EMP3	0.542754	1.20451	0.804671	1.4969	TRUE	TRUE	6	3.45749e-83	0.681116
CEP70	0.776986	1.47704	1.2912	1.14392	TRUE	TRUE	7	7.28071e-83	0.699492
CTSB	1.74376	5.38286	4.30682	1.24985	TRUE	TRUE	6	1.07109e-82	0.716093
PER3	0.262805	0.663519	0.340802	1.94693	TRUE	TRUE	9	1.15524e-82	0.730017
SIRT1	0.389516	0.746242	0.536968	1.38973	TRUE	TRUE	9	1.24868e-82	0.769777
ADAR	1.79328	5.12187	4.50522	1.13688	TRUE	TRUE	7	2.92197e-82	0.7153
HMGCS1	2.16841	7.19996	6.14943	1.17083	TRUE	TRUE	3	4.50996e-82	0.71889
LHFPL6	0.33886	0.646543	0.45614	1.41742	TRUE	TRUE	1	6.30217e-82	0.642867
ZC3HAV1	1.0333	3.11369	1.93221	1.61147	TRUE	TRUE	3	1.04036e-81	0.709913
EVA1A	0.985396	1.95922	1.80346	1.08636	TRUE	TRUE	1	1.21015e-81	0.682758
PSME2	1.37237	3.3632	2.95674	1.13747	TRUE	TRUE	6	1.90216e-81	0.712039
STC1	0.743192	2.44699	1.21596	2.01239	TRUE	TRUE	1	2.60577e-81	0.660371
SCG5	0.47185	0.728023	0.676329	1.07643	TRUE	TRUE	6	4.8116e-81	0.680411
ETV1	1.92366	6.1652	5.04831	1.22124	TRUE	TRUE	7	5.33104e-81	0.712324
EBNA1BP2	0.739805	1.30236	1.20853	1.07764	TRUE	TRUE	5	6.14973e-81	0.699579
RHOQ	1.23451	2.48377	2.5161	0.987151	TRUE	TRUE	3	7.00388e-81	0.713428
SLC3A2	1.18047	5.65571	2.35232	2.40431	TRUE	TRUE	9	7.03452e-81	0.824992
NCEH1	0.743333	1.43627	1.21627	1.18088	TRUE	TRUE	3	7.08535e-81	0.700025
TK2	0.309087	0.446546	0.41017	1.08868	TRUE	TRUE	7	7.61582e-81	0.658508
COBLL1	0.90278	1.7086	1.59076	1.07408	TRUE	TRUE	7	1.66379e-80	0.701152
AKR1C1	0.668195	4.92814	1.05506	4.67096	TRUE	TRUE	7	2.03459e-80	0.661467
HSPG2	0.53704	0.967336	0.794017	1.21828	TRUE	TRUE	1	2.43769e-80	0.661117
SPRY4	0.944052	2.57734	1.69552	1.52009	TRUE	TRUE	7	2.70544e-80	0.694468
HLA-DRA	7.12368	56.2846	48.5639	1.15898	TRUE	TRUE	1	4.36901e-80	0.69292
PLD3	3.05327	11.3746	10.986	1.03538	TRUE	TRUE	1	6.22448e-80	0.692036
AKR1C3	0.852617	4.03253	1.46757	2.74777	TRUE	TRUE	7	6.25604e-80	0.682956
NOP56	1.38909	5.65605	3.0124	1.87759	TRUE	TRUE	9	7.16921e-80	0.82982
MTHFD2	1.28073	3.36682	2.66016	1.26565	TRUE	TRUE	3	1.26879e-79	0.710266
FMN1	0.530619	0.983575	0.782129	1.25756	TRUE	TRUE	7	2.84724e-79	0.679537
LMO7	3.3675	13.6227	13.001	1.04782	TRUE	TRUE	3	3.16478e-79	0.718593
EPDR1	2.31106	7.51228	6.84058	1.09819	TRUE	TRUE	7	1.07812e-78	0.712118
RAP2B	0.613659	1.16111	0.942837	1.23151	TRUE	TRUE	3	3.41241e-78	0.689762
SLITRK6	0.238253	0.556299	0.305022	1.8238	TRUE	TRUE	6	4.30524e-78	0.629098
TRIM14	0.202201	0.313024	0.253935	1.23269	TRUE	TRUE	6	5.114e-78	0.634286
SCEL	0.287992	1.34413	0.378207	3.55397	TRUE	TRUE	5	5.35732e-78	0.63565
GGT5	0.487865	1.06734	0.704753	1.51449	TRUE	TRUE	1	5.61002e-78	0.650648
PLAAT4	0.239805	0.486552	0.307269	1.58347	TRUE	TRUE	6	1.02322e-77	0.635793
TMEM213	0.365458	1.26416	0.498165	2.53763	TRUE	TRUE	1	1.21581e-77	0.627427
KIAA1109	1.22569	2.45361	2.48903	0.98577	TRUE	TRUE	7	1.73564e-77	0.704464
LMO3	2.0151	6.73116	5.44719	1.23571	TRUE	TRUE	5	2.28439e-77	0.710704
TAP1	0.42331	0.787564	0.593001	1.3281	TRUE	TRUE	6	2.51208e-77	0.668183
GLCE	0.477917	0.753164	0.687075	1.09619	TRUE	TRUE	7	2.83688e-77	0.675551
BAZ1A	0.950896	2.53918	1.71318	1.48214	TRUE	TRUE	9	7.05253e-77	0.811666
ANXA3	1.61662	5.32384	3.81741	1.39462	TRUE	TRUE	5	1.03871e-76	0.708019
FKBP14	0.489841	0.761733	0.708275	1.07548	TRUE	TRUE	3	1.30496e-76	0.680583
EIF5A	2.23444	7.04932	6.46484	1.09041	TRUE	TRUE	5	1.73494e-76	0.712
ODC1	2.14414	8.44807	6.03547	1.39974	TRUE	TRUE	9	2.02559e-76	0.830757
TNFSF15	0.806265	3.14753	1.35807	2.31765	TRUE	TRUE	7	2.79157e-76	0.682146
SYT17	0.304713	0.423266	0.40351	1.04896	TRUE	TRUE	1	4.56515e-76	0.637133
USP12	0.443276	0.645445	0.626717	1.02988	TRUE	TRUE	3	5.7695e-76	0.676075
P4HA1	0.91301	1.75557	1.61644	1.08607	TRUE	TRUE	6	5.87686e-76	0.697737
BLOC1S1	1.34874	2.92226	2.87888	1.01507	TRUE	TRUE	1	7.19288e-76	0.681854
SRSF3	3.07881	16.9035	11.144	1.51682	TRUE	TRUE	9	1.34843e-75	0.833079
CSF1	0.15472	0.292648	0.190495	1.53625	TRUE	TRUE	9	2.26553e-75	0.676473
RBBP6	1.14378	3.67184	2.24404	1.63626	TRUE	TRUE	9	3.58908e-75	0.81699
TST	1.0376	1.92768	1.94396	0.991623	TRUE	TRUE	1	6.70897e-75	0.676138
AGR3	0.322421	0.568301	0.430602	1.31978	TRUE	TRUE	6	1.00497e-74	0.651171
NFIX	1.69924	4.59951	4.13219	1.11309	TRUE	TRUE	7	1.91349e-74	0.703492
EZH2	0.268802	0.664493	0.34963	1.90056	TRUE	TRUE	9	4.28784e-74	0.711352
PTPN13	1.94278	5.32157	5.13049	1.03724	TRUE	TRUE	7	5.81099e-74	0.704709
PHPT1	3.88479	18.1471	16.6479	1.09005	TRUE	TRUE	1	5.96163e-74	0.685486
ITGA3	1.09454	2.25424	2.10241	1.07221	TRUE	TRUE	6	2.83317e-73	0.698331
STX11	0.154438	0.205386	0.190129	1.08025	TRUE	TRUE	3	4.17056e-73	0.62221
IFIT5	0.567024	0.994696	0.850785	1.16915	TRUE	TRUE	6	4.5814e-73	0.67698
HIVEP2	0.31078	0.598181	0.412753	1.44925	TRUE	TRUE	9	8.93528e-73	0.730569
ATP9A	0.353111	0.480468	0.478588	1.00393	TRUE	TRUE	1	1.26791e-72	0.641461
ALDOC	0.204671	0.306304	0.257378	1.19009	TRUE	TRUE	6	1.28713e-72	0.631337
ATP8A2	0.282771	0.52527	0.370377	1.4182	TRUE	TRUE	1	1.33987e-72	0.625476
ENTPD7	0.241922	0.311257	0.310336	1.00297	TRUE	TRUE	3	3.46242e-72	0.642532
ERV3-1	0.431	0.680027	0.605914	1.12231	TRUE	TRUE	1	3.63365e-72	0.647504
SUSD2	3.63828	34.1478	14.8591	2.2981	TRUE	TRUE	1	3.79637e-72	0.680947
RGS7BP	0.265909	0.441599	0.345366	1.27864	TRUE	TRUE	1	4.26677e-72	0.623367
IRAK1	0.387117	0.551957	0.533047	1.03548	TRUE	TRUE	5	5.31975e-72	0.664908
ARID4B	1.25123	3.97956	2.5678	1.54979	TRUE	TRUE	9	8.88982e-72	0.814312
GKN2	0.162057	0.370476	0.200042	1.85199	TRUE	TRUE	7	9.21255e-72	0.607579
PPP1R10	0.934528	2.41016	1.67108	1.44228	TRUE	TRUE	9	1.23201e-71	0.802156
FASN	2.74898	11.3333	9.18075	1.23446	TRUE	TRUE	6	2.35493e-71	0.703908
GPNMB	0.253422	0.582496	0.327068	1.78096	TRUE	TRUE	7	2.74864e-71	0.628362
RPS6KA2	0.62918	1.15466	0.974313	1.1851	TRUE	TRUE	7	3.2835e-71	0.678637
PDIA4	1.4636	3.58518	3.26617	1.09767	TRUE	TRUE	7	3.94179e-71	0.698437
FADS1	1.05559	4.13619	1.99343	2.07491	TRUE	TRUE	6	4.1483e-71	0.686972
STOM	1.33484	3.08155	2.83354	1.08753	TRUE	TRUE	3	6.94092e-71	0.700033
TMEM164	0.380838	0.546549	0.522844	1.04534	TRUE	TRUE	1	7.13847e-71	0.64208
IL6R	0.438691	0.846978	0.618916	1.36849	TRUE	TRUE	3	1.29769e-70	0.663889
HLA-DOA	0.385988	0.670942	0.531206	1.26305	TRUE	TRUE	7	2.52206e-70	0.652539
TRIM69	0.293495	0.454883	0.386508	1.17691	TRUE	TRUE	6	3.75653e-70	0.645917
CMTR1	0.196134	0.245449	0.245516	0.999728	TRUE	TRUE	7	3.88079e-70	0.630471
ADGRF1	0.434599	1.26359	0.611986	2.06474	TRUE	TRUE	5	4.37412e-70	0.651341
SETX	1.44504	4.38218	3.20209	1.36854	TRUE	TRUE	3	3.29537e-69	0.699754
EIF2AK3	0.245379	0.329822	0.315356	1.04587	TRUE	TRUE	3	3.92342e-69	0.639894
ZFAND2A	0.236701	0.660895	0.302779	2.18277	TRUE	TRUE	3	4.53078e-69	0.631701
CTSS	0.764781	1.51935	1.2638	1.20221	TRUE	TRUE	6	7.2992e-69	0.682022
HES1	1.74227	9.30879	4.30095	2.16436	TRUE	TRUE	9	7.98496e-69	0.805145
SLC22A3	0.3517	0.518717	0.47636	1.08892	TRUE	TRUE	1	8.78988e-69	0.634651
LY6E	3.2791	16.0672	12.4187	1.29378	TRUE	TRUE	6	1.09255e-68	0.700453
MAP2K3	0.902427	1.73711	1.58988	1.09261	TRUE	TRUE	3	1.1744e-68	0.691475
CLK1	0.724496	1.88564	1.17514	1.60461	TRUE	TRUE	9	1.24242e-68	0.78352
KIAA1324L	0.456117	0.71687	0.648781	1.10495	TRUE	TRUE	7	1.53734e-68	0.661345
UGDH	1.06738	2.52739	2.02612	1.2474	TRUE	TRUE	3	1.68667e-68	0.691419
NMI	0.227247	0.318002	0.289189	1.09963	TRUE	TRUE	6	1.69831e-68	0.632676
RYBP	0.86955	1.97444	1.50864	1.30876	TRUE	TRUE	9	2.49913e-68	0.793635
ZFP36L2	0.426697	1.06959	0.598678	1.78659	TRUE	TRUE	9	2.64234e-68	0.742711
DGCR6	0.216029	0.275631	0.273287	1.00858	TRUE	TRUE	1	2.64883e-68	0.61784
ANOS1	1.17328	2.62164	2.3309	1.12473	TRUE	TRUE	1	2.64971e-68	0.66961
PPP1R14C	0.520319	0.840305	0.763225	1.10099	TRUE	TRUE	1	2.76582e-68	0.650271
HLA-DPA1	2.53591	9.14353	8.00323	1.14248	TRUE	TRUE	6	3.19806e-68	0.698055
FRMD4B	0.388105	0.59282	0.53466	1.10878	TRUE	TRUE	1	3.22022e-68	0.638549
ENC1	1.26788	3.62364	2.61976	1.38319	TRUE	TRUE	1	3.39276e-68	0.67003
CYLD	0.754621	2.12083	1.24119	1.70871	TRUE	TRUE	9	4.74266e-68	0.781417
SYNE1	1.09609	3.04672	2.10681	1.44613	TRUE	TRUE	7	7.61659e-68	0.686029
MLEC	2.01136	5.39626	5.43059	0.993678	TRUE	TRUE	7	1.0335e-67	0.69695
SLC7A11	0.941865	5.3904	1.68989	3.18979	TRUE	TRUE	3	1.09595e-67	0.667518
KDM6B	0.421617	0.807762	0.590169	1.3687	TRUE	TRUE	3	1.28481e-67	0.661967
MMP28	0.275998	0.415035	0.360283	1.15197	TRUE	TRUE	1	1.34447e-67	0.623584
NDNF	1.18534	2.65181	2.36687	1.12039	TRUE	TRUE	5	3.48313e-67	0.690662
FDPS	2.39756	7.68763	7.2774	1.05637	TRUE	TRUE	6	3.70485e-67	0.697527
PEG10	7.83921	245.644	57.691	4.25792	TRUE	TRUE	3	4.17618e-67	0.70132
YTHDC1	1.0932	2.52903	2.09862	1.20509	TRUE	TRUE	9	5.7579e-67	0.800356
H2AC6	0.873007	2.75223	1.51709	1.81416	TRUE	TRUE	6	7.28055e-67	0.677008
AFF3	0.866728	1.6116	1.50175	1.07315	TRUE	TRUE	1	9.52991e-67	0.662208
CCNL1	1.91252	7.67188	5.0007	1.53416	TRUE	TRUE	9	1.4839e-66	0.810015
LGMN	2.74665	10.7241	9.1675	1.1698	TRUE	TRUE	6	1.9306e-66	0.697479
HNRNPC	4.1162	18.1037	18.4109	0.983311	TRUE	TRUE	9	2.92714e-66	0.813096
CCND1	2.82016	17.9838	9.5901	1.87525	TRUE	TRUE	5	3.05675e-66	0.696601
NPNT	0.424721	0.803865	0.595365	1.35021	TRUE	TRUE	7	3.25408e-66	0.653535
COL8A1	0.705588	2.22482	1.13436	1.9613	TRUE	TRUE	1	4.99286e-66	0.649387
FGGY	0.339989	0.518775	0.457911	1.13292	TRUE	TRUE	1	6.74736e-66	0.631603
TMEM92	0.121349	0.147272	0.148042	0.994795	TRUE	TRUE	6	1.00537e-65	0.603535
BCL11A	0.306971	0.515019	0.406945	1.26557	TRUE	TRUE	1	1.14844e-65	0.624275
RAPGEF5	0.48081	0.752719	0.692207	1.08742	TRUE	TRUE	7	1.17994e-65	0.663072
SHTN1	0.875476	1.58211	1.52313	1.03872	TRUE	TRUE	7	1.21797e-65	0.682688
SLC40A1	0.841611	1.60174	1.44116	1.11142	TRUE	TRUE	1	1.71449e-65	0.659687
SEMA4B	0.193171	0.24886	0.241431	1.03077	TRUE	TRUE	6	1.76847e-65	0.623346
PLBD2	0.247919	0.318127	0.31905	0.997107	TRUE	TRUE	7	1.86811e-65	0.635819
ZBTB43	0.729081	1.34041	1.1851	1.13105	TRUE	TRUE	3	1.90362e-65	0.680665
CPM	0.7839	1.83497	1.30684	1.40413	TRUE	TRUE	7	2.48457e-65	0.673624
RIOK3	1.03965	2.25765	1.94956	1.15803	TRUE	TRUE	9	3.25816e-65	0.79623
TRA2B	1.60914	5.60436	3.78951	1.47891	TRUE	TRUE	9	3.63878e-65	0.804488
NFIA	2.65317	8.5799	8.64239	0.99277	TRUE	TRUE	7	3.68427e-65	0.694077
YOD1	0.458586	0.931009	0.653064	1.4256	TRUE	TRUE	3	4.30134e-65	0.661696
AQP4	0.496472	1.06493	0.720127	1.47882	TRUE	TRUE	5	4.48338e-65	0.659812
TMEM163	0.771554	1.41934	1.27897	1.10975	TRUE	TRUE	1	8.61965e-65	0.655598
AGPAT3	0.784112	1.44792	1.30732	1.10755	TRUE	TRUE	7	8.85308e-65	0.679079
GLB1	0.907436	1.72811	1.60243	1.07844	TRUE	TRUE	1	9.7885e-65	0.661591
GADD45A	1.08247	10.8573	2.06837	5.24921	TRUE	TRUE	9	1.09103e-64	0.779452
CHSY3	0.338578	0.493062	0.455698	1.08199	TRUE	TRUE	1	1.67541e-64	0.630947
IRX1	0.141456	0.184956	0.173512	1.06595	TRUE	TRUE	1	1.74969e-64	0.594984
EPHA2	1.34076	3.62069	2.85283	1.26916	TRUE	TRUE	1	2.08284e-64	0.665084
MECOM	1.52737	3.73943	3.49091	1.07119	TRUE	TRUE	7	6.62744e-64	0.687626
CLTB	0.701637	1.23045	1.1259	1.09286	TRUE	TRUE	5	1.02393e-63	0.676429
CABIN1	0.763934	1.69732	1.26191	1.34504	TRUE	TRUE	7	1.05114e-63	0.671726
CALU	2.42479	7.78899	7.41771	1.05005	TRUE	TRUE	3	1.05752e-63	0.694801
CRTAP	1.21158	2.61359	2.44599	1.06852	TRUE	TRUE	7	1.20597e-63	0.685522
CDKN2AIP	0.382743	0.699402	0.52593	1.32984	TRUE	TRUE	9	1.52468e-63	0.740364
STX3	1.09087	2.07246	2.09203	0.990643	TRUE	TRUE	3	1.97207e-63	0.687049
PLS3	0.994144	1.79528	1.82668	0.982808	TRUE	TRUE	5	2.87829e-63	0.684251
SMARCA5	7.76506	82.526	56.7106	1.45521	TRUE	TRUE	1	2.96186e-63	0.672082
ETV3	0.258995	0.345885	0.335215	1.03183	TRUE	TRUE	3	3.98621e-63	0.639575
CRYM	0.147171	0.191985	0.180785	1.06195	TRUE	TRUE	1	4.05752e-63	0.595612
H2BC4	0.216735	0.459338	0.274279	1.67471	TRUE	TRUE	6	6.85834e-63	0.617779
QKI	1.13454	2.23329	2.21714	1.00728	TRUE	TRUE	3	8.43701e-63	0.687404
PCF11	0.83759	1.87258	1.43156	1.30807	TRUE	TRUE	9	1.15863e-62	0.779999
PTPN11	1.82729	4.63933	4.64396	0.999002	TRUE	TRUE	7	1.24383e-62	0.688785
LGI3	0.437209	1.32263	0.616403	2.14572	TRUE	TRUE	7	1.39191e-62	0.637227
PTGFR	0.624383	2.22551	0.964542	2.30733	TRUE	TRUE	1	2.74793e-62	0.640834
TNFRSF19	0.39897	0.585397	0.552545	1.05945	TRUE	TRUE	1	2.77825e-62	0.633103
CCDC14	1.10174	2.44714	2.12285	1.15276	TRUE	TRUE	1	2.97274e-62	0.661791
PER2	0.217017	0.379909	0.274676	1.38312	TRUE	TRUE	9	3.5e-62	0.69023
NUPR1	1.86158	25.9014	4.78593	5.41199	TRUE	TRUE	6	3.9205e-62	0.681393
MEGF9	1.63546	5.17289	3.88812	1.33044	TRUE	TRUE	7	5.03353e-62	0.685982
EPHX1	1.36376	3.26285	2.92827	1.11426	TRUE	TRUE	1	5.16366e-62	0.664191
GULP1	1.31332	5.12337	2.76399	1.85361	TRUE	TRUE	7	5.43646e-62	0.679653
TGFB1	0.284747	0.43045	0.373335	1.15299	TRUE	TRUE	1	5.54168e-62	0.61998
TNRC18	0.555524	0.834672	0.82875	1.00714	TRUE	TRUE	1	6.45286e-62	0.64591
GTF3A	1.05263	2.05029	1.98525	1.03276	TRUE	TRUE	5	7.20242e-62	0.683289
JUNB	0.821363	2.44533	1.39323	1.75515	TRUE	TRUE	9	1.27977e-61	0.766922
SNX25	0.76852	1.39318	1.27217	1.09512	TRUE	TRUE	1	1.91955e-61	0.653802
CSRNP1	0.260195	0.5364	0.336972	1.59182	TRUE	TRUE	9	1.92615e-61	0.702153
IFT57	1.30182	2.7275	2.72715	1.00013	TRUE	TRUE	5	2.33398e-61	0.685951
HMGB3	0.950825	3.59872	1.713	2.10083	TRUE	TRUE	5	2.35287e-61	0.672549
ZNFX1	0.488218	0.918897	0.705382	1.30269	TRUE	TRUE	3	2.94476e-61	0.658654
FOLR1	0.861366	2.61332	1.48872	1.75541	TRUE	TRUE	1	4.16251e-61	0.651449
EGR1	1.61761	20.1488	3.8211	5.27304	TRUE	TRUE	9	4.73335e-61	0.77721
AQP3	5.0218	39.7065	26.0831	1.52231	TRUE	TRUE	7	5.88696e-61	0.688582
PTPRE	0.567941	0.983142	0.852556	1.15317	TRUE	TRUE	5	1.12402e-60	0.661324
IGFBPL1	0.465712	0.710283	0.665508	1.06728	TRUE	TRUE	1	1.3704e-60	0.637618
CAPN8	1.61168	4.18844	3.79898	1.10252	TRUE	TRUE	7	1.49444e-60	0.683499
GK	0.37343	0.745815	0.510908	1.45978	TRUE	TRUE	6	2.19216e-60	0.642711
MLPH	1.7808	4.63049	4.45479	1.03944	TRUE	TRUE	7	3.15343e-60	0.684081
C12orf49	0.868703	1.54016	1.50657	1.02229	TRUE	TRUE	3	3.67685e-60	0.677806
PNRC1	1.98109	5.19882	5.29711	0.981446	TRUE	TRUE	3	4.56214e-60	0.688802
PSMA7	2.96423	11.2335	10.4428	1.07572	TRUE	TRUE	5	4.64701e-60	0.689464
CLDN7	2.36066	7.68181	7.08942	1.08356	TRUE	TRUE	5	6.20495e-60	0.688189
PROS1	0.730492	1.33694	1.18817	1.12521	TRUE	TRUE	6	6.57549e-60	0.66951
GALNT7	0.857979	1.58041	1.48051	1.06747	TRUE	TRUE	7	1.18559e-59	0.673074
NBPF14	0.203753	0.553698	0.256099	2.16205	TRUE	TRUE	9	1.40455e-59	0.679073
KLF5	1.54642	3.647	3.55942	1.02461	TRUE	TRUE	3	1.55012e-59	0.686002
ARHGEF2	0.378792	0.597846	0.519537	1.15073	TRUE	TRUE	1	1.7951e-59	0.629916
NCOR2	0.579512	0.873202	0.875041	0.997898	TRUE	TRUE	5	3.06398e-59	0.664455
HGSNAT	0.57796	0.863992	0.87201	0.990805	TRUE	TRUE	1	7.54335e-59	0.644198
NFATC2	0.121631	0.14932	0.148396	1.00622	TRUE	TRUE	1	1.19958e-58	0.585318
LAP3	0.877522	1.75654	1.52815	1.14945	TRUE	TRUE	6	1.2994e-58	0.672198
ZDBF2	0.32475	0.44071	0.434193	1.01501	TRUE	TRUE	3	1.99135e-58	0.642535
IRX3	1.07754	2.19952	2.05451	1.07058	TRUE	TRUE	1	2.00916e-58	0.656638
MMP24OS	2.27663	6.66678	6.67044	0.999452	TRUE	TRUE	6	2.16324e-58	0.684981
DBF4	0.363553	0.935554	0.495133	1.8895	TRUE	TRUE	9	2.41012e-58	0.712527
CEACAM6	3.1272	102.582	11.4464	8.96193	TRUE	TRUE	6	3.19493e-58	0.667347
ZNF503	0.817906	1.68144	1.38514	1.21391	TRUE	TRUE	1	5.57293e-58	0.648424
RCN1	0.530055	0.789155	0.781088	1.01033	TRUE	TRUE	5	6.36394e-58	0.659013
POLG2	0.18153	0.290688	0.225624	1.28838	TRUE	TRUE	9	6.84617e-58	0.679246
PYGO1	0.26337	0.391014	0.341631	1.14455	TRUE	TRUE	3	7.24977e-58	0.630655
SLC25A25	0.164597	0.270302	0.203346	1.32927	TRUE	TRUE	9	1.05921e-57	0.673325
EDN1	0.555454	2.33373	0.828616	2.81641	TRUE	TRUE	3	1.24757e-57	0.641876
MKI67	0.92077	14.3103	1.63605	8.74686	TRUE	TRUE	4	1.31437e-57	0.847855
ALDH3A2	1.38867	3.2964	3.01098	1.09479	TRUE	TRUE	7	1.35001e-57	0.678437
IPCEF1	0.388669	1.16883	0.535583	2.18235	TRUE	TRUE	5	1.57436e-57	0.63027
ARRDC3	1.39156	3.7318	3.02066	1.23543	TRUE	TRUE	6	1.60184e-57	0.678099
SGPP2	3.63779	18.7904	14.8557	1.26487	TRUE	TRUE	7	1.91419e-57	0.683195
TXNIP	4.67941	57.7722	23.0384	2.50765	TRUE	TRUE	9	2.85344e-57	0.78928
IFI27L2	0.947157	1.74031	1.70352	1.0216	TRUE	TRUE	6	2.9589e-57	0.67292
TALDO1	2.23381	7.04446	6.46177	1.09018	TRUE	TRUE	5	6.45481e-57	0.683632
EHD1	0.290391	0.384305	0.381819	1.00651	TRUE	TRUE	3	7.1068e-57	0.635349
SHC3	0.206999	0.27042	0.260632	1.03756	TRUE	TRUE	1	1.01577e-56	0.604919
ARRDC4	0.342458	1.04605	0.461792	2.26521	TRUE	TRUE	9	1.03575e-56	0.705969
FDFT1	3.13729	11.6377	11.5098	1.01111	TRUE	TRUE	6	1.47496e-56	0.682728
ACOXL	0.331523	0.500048	0.444687	1.12449	TRUE	TRUE	1	2.69096e-56	0.622504
SRD5A3	0.27106	0.364396	0.352965	1.03239	TRUE	TRUE	6	2.76869e-56	0.631076
CTSD	4.87675	26.346	24.7719	1.06354	TRUE	TRUE	6	2.8461e-56	0.683027
EPRS1	1.17504	2.37979	2.33614	1.01868	TRUE	TRUE	5	2.98731e-56	0.676781
IRX2	2.43918	9.94307	7.49241	1.32709	TRUE	TRUE	1	3.50641e-56	0.660306
NCR3LG1	0.193312	0.260377	0.241625	1.07761	TRUE	TRUE	3	3.55021e-56	0.619134
CCL28	0.162128	0.245497	0.200133	1.22667	TRUE	TRUE	6	4.64692e-56	0.604545
TXNDC17	2.54332	8.30275	8.04297	1.0323	TRUE	TRUE	5	5.06463e-56	0.682592
CD74	10.8727	114.487	104.636	1.09415	TRUE	TRUE	1	5.12508e-56	0.662144
F3	0.997107	3.2818	1.83458	1.78885	TRUE	TRUE	5	6.24228e-56	0.669768
C11orf96	1.18774	5.18291	2.37405	2.18315	TRUE	TRUE	6	6.72266e-56	0.661778
KIAA1958	0.50642	0.778305	0.738005	1.05461	TRUE	TRUE	7	6.75042e-56	0.65271
CCDC69	0.426062	0.68299	0.597612	1.14286	TRUE	TRUE	7	1.00843e-55	0.644045
BLVRB	0.929378	2.33996	1.65792	1.41138	TRUE	TRUE	6	1.19933e-55	0.668836
LIF	0.19825	0.54321	0.248445	2.18644	TRUE	TRUE	3	1.45806e-55	0.604235
PAICS	0.978482	1.92835	1.78521	1.08018	TRUE	TRUE	5	1.79214e-55	0.671595
SLC25A33	0.250106	0.361418	0.322234	1.1216	TRUE	TRUE	9	2.69381e-55	0.700809
TLR2	0.244179	0.32286	0.313613	1.02948	TRUE	TRUE	1	2.95219e-55	0.611553
ST6GALNAC4	0.202131	0.258089	0.253837	1.01675	TRUE	TRUE	7	3.45579e-55	0.614508
PLIN2	0.68541	6.39993	1.09136	5.86419	TRUE	TRUE	6	3.47216e-55	0.642605
TSPAN9	0.179484	0.221082	0.222893	0.991874	TRUE	TRUE	1	3.82139e-55	0.600164
UBE2S	1.1622	7.29684	2.2981	3.17517	TRUE	TRUE	9	4.21484e-55	0.760916
NUCB2	0.980457	2.03581	1.79041	1.13706	TRUE	TRUE	7	6.22469e-55	0.66788
CRY1	0.208763	0.269616	0.2631	1.02477	TRUE	TRUE	3	1.00659e-54	0.619612
TENT5C	1.14816	2.53573	2.25683	1.12358	TRUE	TRUE	1	1.19408e-54	0.652017
MAGED1	0.963172	1.91327	1.74507	1.09639	TRUE	TRUE	1	1.52462e-54	0.649229
MID1IP1	1.36179	3.70075	2.92176	1.26662	TRUE	TRUE	6	1.82817e-54	0.672505
DUSP6	6.8687	51.633	45.4918	1.135	TRUE	TRUE	1	2.2351e-54	0.659611
MRPL12	0.660999	1.02886	1.04	0.989292	TRUE	TRUE	5	3.23592e-54	0.661668
DDIT3	3.97799	35.0121	17.3482	2.0182	TRUE	TRUE	9	3.50978e-54	0.782769
TUBB4B	0.879568	5.71491	1.53318	3.72748	TRUE	TRUE	9	3.50978e-54	0.740423
IRF9	0.187597	0.23793	0.233809	1.01762	TRUE	TRUE	6	3.678e-54	0.612892
N4BP2	0.289968	0.437609	0.381181	1.14804	TRUE	TRUE	3	4.44707e-54	0.62655
PPM1K	0.519825	0.927816	0.762323	1.21709	TRUE	TRUE	6	4.7957e-54	0.64819
TRIB3	0.353464	0.930018	0.479145	1.94099	TRUE	TRUE	6	4.8727e-54	0.627068
GNS	1.4274	3.15916	3.14171	1.00555	TRUE	TRUE	7	7.95591e-54	0.672849
USP13	0.260689	0.342606	0.337696	1.01454	TRUE	TRUE	1	8.36165e-54	0.610554
ZNF106	1.6095	3.80185	3.79082	1.00291	TRUE	TRUE	7	1.66027e-53	0.674367
XRRA1	0.225624	0.297358	0.286872	1.03655	TRUE	TRUE	7	1.69249e-53	0.61879
G6PD	2.1004	9.7271	5.83272	1.66768	TRUE	TRUE	7	1.91624e-53	0.67268
DUSP5	0.321716	0.569461	0.429515	1.32582	TRUE	TRUE	3	2.04295e-53	0.630804
FMNL2	0.859038	1.48792	1.48308	1.00327	TRUE	TRUE	7	2.45204e-53	0.664661
IRX5	1.09031	2.23089	2.09044	1.06719	TRUE	TRUE	1	2.59581e-53	0.649363
IARS1	0.997107	1.94475	1.83458	1.06005	TRUE	TRUE	5	3.86971e-53	0.668485
ORAI3	0.287075	0.389395	0.376828	1.03335	TRUE	TRUE	6	4.00327e-53	0.629248
ARSD	0.526739	0.785957	0.774984	1.01416	TRUE	TRUE	1	4.60277e-53	0.634386
HMOX1	0.357274	5.02482	0.485171	7.07243	TRUE	TRUE	3	8.81683e-53	0.61958
RNF145	2.07824	5.66247	5.73135	0.987983	TRUE	TRUE	7	1.20698e-52	0.674423
RAB34	0.340412	0.528506	0.458575	1.1525	TRUE	TRUE	6	1.34504e-52	0.633592
DUSP1	2.12001	11.4851	5.92321	1.93901	TRUE	TRUE	9	1.34613e-52	0.772636
TRIM22	0.631932	1.14166	0.979933	1.16504	TRUE	TRUE	6	1.74872e-52	0.654025
SFTA2	8.92331	79.2898	72.9367	1.0871	TRUE	TRUE	1	2.0948e-52	0.6569
PARM1	1.92296	6.03202	5.04529	1.19558	TRUE	TRUE	7	2.70744e-52	0.672313
IPO5	0.863341	1.52108	1.49352	1.01846	TRUE	TRUE	5	2.86056e-52	0.664578
SPSB2	0.270354	0.364355	0.351922	1.03533	TRUE	TRUE	7	3.32123e-52	0.623663
ITPR2	1.28446	2.66839	2.67198	0.998655	TRUE	TRUE	7	3.94284e-52	0.669054
GCNT2	0.726542	1.26255	1.17958	1.07034	TRUE	TRUE	7	5.85549e-52	0.657384
PBX1	0.372866	0.524265	0.510002	1.02797	TRUE	TRUE	1	5.8698e-52	0.621773
PLP2	1.27254	2.97765	2.63438	1.1303	TRUE	TRUE	6	6.82715e-52	0.66829
ATP1B3	1.94335	5.12139	5.13292	0.997754	TRUE	TRUE	5	8.69083e-52	0.674309
SPSB1	0.185339	0.243852	0.230748	1.05679	TRUE	TRUE	3	9.04844e-52	0.609253
FICD	0.142585	0.182942	0.174945	1.04571	TRUE	TRUE	3	1.00058e-51	0.60116
TGIF1	0.686327	1.19434	1.0933	1.09242	TRUE	TRUE	3	1.06478e-51	0.658011
SLC44A4	0.184069	0.238818	0.229034	1.04272	TRUE	TRUE	6	1.17671e-51	0.606389
TPP1	1.46875	3.23034	3.28406	0.983643	TRUE	TRUE	7	1.33476e-51	0.670233
ID2	0.310075	1.83717	0.411676	4.46266	TRUE	TRUE	9	1.53428e-51	0.674862
LRRC58	1.24869	2.79379	2.55992	1.09136	TRUE	TRUE	7	1.69715e-51	0.667077
PSAT1	1.03379	3.18273	1.93355	1.64605	TRUE	TRUE	7	1.72746e-51	0.659548
DGKD	0.813673	1.39116	1.37526	1.01156	TRUE	TRUE	7	2.04631e-51	0.66049
LAMP3	3.62396	19.273	14.7581	1.30593	TRUE	TRUE	7	2.28437e-51	0.672319
RBMS1	0.780866	1.35182	1.29997	1.03989	TRUE	TRUE	3	3.78843e-51	0.660772
EPB41	0.748695	1.26034	1.22808	1.02627	TRUE	TRUE	7	4.74644e-51	0.65732
TMC5	1.01602	2.12569	1.8853	1.1275	TRUE	TRUE	6	5.501e-51	0.663078
PRDX4	1.43897	3.26908	3.18126	1.02761	TRUE	TRUE	6	5.55367e-51	0.6694
NASP	1.80351	6.93684	4.54674	1.52567	TRUE	TRUE	9	5.57663e-51	0.769023
TFF3	0.512417	3.11912	0.748849	4.16522	TRUE	TRUE	1	6.8232e-51	0.610433
LARP1B	0.705658	1.14485	1.13451	1.00912	TRUE	TRUE	3	1.07122e-50	0.658271
LRG1	0.162128	0.230962	0.200133	1.15404	TRUE	TRUE	6	1.19748e-50	0.60203
C6orf132	0.261535	0.356699	0.338938	1.0524	TRUE	TRUE	3	1.46809e-50	0.626534
CRYBG3	1.05009	2.08512	1.97824	1.05403	TRUE	TRUE	5	1.82439e-50	0.665158
TARS1	1.51235	3.42788	3.43732	0.997254	TRUE	TRUE	7	2.34832e-50	0.668569
KRTCAP3	0.57034	0.895884	0.857196	1.04513	TRUE	TRUE	6	2.35832e-50	0.651242
STAT2	0.411175	0.585879	0.572769	1.02289	TRUE	TRUE	6	3.27751e-50	0.638781
MYLIP	0.671511	1.58446	1.06202	1.49193	TRUE	TRUE	9	3.58701e-50	0.738071
MCOLN3	0.514534	0.786602	0.75269	1.04505	TRUE	TRUE	1	4.57697e-50	0.628892
ERGIC1	1.16749	2.30342	2.31374	0.99554	TRUE	TRUE	7	4.63611e-50	0.664566
ABCF1	1.46783	3.51336	3.28087	1.07086	TRUE	TRUE	9	4.73218e-50	0.766631
EBP	1.19084	2.3963	2.38336	1.00543	TRUE	TRUE	6	5.2981e-50	0.665138
MTLN	0.663962	1.07405	1.04619	1.02662	TRUE	TRUE	1	6.42603e-50	0.636378
FKBP5	0.336955	0.53501	0.453158	1.18063	TRUE	TRUE	7	7.86875e-50	0.628379
SEMA3C	0.499718	1.05662	0.725945	1.45551	TRUE	TRUE	7	8.20483e-50	0.638576
WSB1	3.12488	11.8739	11.4317	1.03868	TRUE	TRUE	6	1.01058e-49	0.671942
GALNT1	2.03034	5.95392	5.51512	1.07956	TRUE	TRUE	7	1.54709e-49	0.669003
KIAA0408	0.203894	0.281574	0.256295	1.09863	TRUE	TRUE	7	1.87692e-49	0.609331
PNPT1	0.63172	1.29257	0.9795	1.31962	TRUE	TRUE	6	2.73662e-49	0.646986
EIF5	2.9854	10.9765	10.5708	1.03838	TRUE	TRUE	9	3.84554e-49	0.769969
CLK4	0.302879	0.55999	0.400723	1.39745	TRUE	TRUE	9	5.00739e-49	0.694648
MRPS6	1.18111	3.08277	2.35422	1.30947	TRUE	TRUE	6	5.00823e-49	0.663053
LPCAT1	7.43283	64.2012	52.416	1.22484	TRUE	TRUE	7	5.35378e-49	0.669995
PIM3	0.961832	3.239	1.74158	1.85981	TRUE	TRUE	9	7.32481e-49	0.746476
CDC42BPA	0.968957	1.75886	1.76019	0.999246	TRUE	TRUE	7	9.54172e-49	0.659668
ELOVL5	0.63934	0.979631	0.995122	0.984433	TRUE	TRUE	3	1.2637e-48	0.653863
ABCA3	1.29702	4.16987	2.71185	1.53765	TRUE	TRUE	6	1.70186e-48	0.659838
PLK2	0.811345	2.77778	1.36985	2.0278	TRUE	TRUE	9	1.86765e-48	0.738519
BRI3BP	0.776845	1.56065	1.29088	1.20898	TRUE	TRUE	5	2.98744e-48	0.653887
ERO1B	0.161211	0.27959	0.19894	1.4054	TRUE	TRUE	9	3.40268e-48	0.652176
HLF	0.237195	0.405599	0.303492	1.33644	TRUE	TRUE	1	4.9423e-48	0.596637
SMAGP	0.434175	0.691885	0.61127	1.13188	TRUE	TRUE	1	5.10672e-48	0.62235
HLA-DMA	1.60872	4.10146	3.78793	1.08277	TRUE	TRUE	1	6.06074e-48	0.646089
CENPF	0.710738	10.8986	1.14542	9.51496	TRUE	TRUE	4	6.38783e-48	0.787742
CLDN4	2.08614	6.00507	5.76741	1.04121	TRUE	TRUE	6	7.12167e-48	0.667751
VARS1	0.248342	0.315659	0.319666	0.987465	TRUE	TRUE	5	7.46528e-48	0.619249
NRGN	0.258572	0.418354	0.334595	1.25033	TRUE	TRUE	1	8.88706e-48	0.60036
ABCA5	0.355087	0.490641	0.48171	1.01854	TRUE	TRUE	3	1.06674e-47	0.632221
PPT1	0.761747	1.25368	1.25703	0.997335	TRUE	TRUE	7	3.08155e-47	0.652818
CDC42EP3	1.38902	3.25499	3.01216	1.08061	TRUE	TRUE	7	3.12002e-47	0.662059
PGAM1	1.00007	1.88266	1.84249	1.02181	TRUE	TRUE	6	3.74167e-47	0.658299
TTC39A	0.195287	0.267653	0.244347	1.09538	TRUE	TRUE	7	6.63079e-47	0.607154
PARD6B	0.689643	1.22894	1.10034	1.11687	TRUE	TRUE	3	1.53228e-46	0.65054
WWC3	0.667208	1.0535	1.05299	1.00048	TRUE	TRUE	5	1.58262e-46	0.649312
HSPE1	3.41379	13.8805	13.3107	1.04281	TRUE	TRUE	3	1.80815e-46	0.668201
SORBS2	0.565895	1.24532	0.848607	1.46749	TRUE	TRUE	1	2.28084e-46	0.623378
GBP3	0.204106	0.265189	0.256591	1.03351	TRUE	TRUE	6	2.81039e-46	0.607501
TOX	0.161352	0.198546	0.199124	0.997096	TRUE	TRUE	1	3.42337e-46	0.588301
SLITRK5	0.141668	0.231393	0.173781	1.33152	TRUE	TRUE	1	4.72603e-46	0.577814
H2BC5	0.348032	0.866871	0.470572	1.84216	TRUE	TRUE	9	5.30347e-46	0.688234
ZSWIM6	0.570411	1.1098	0.857333	1.29448	TRUE	TRUE	9	6.86714e-46	0.725308
AGRN	1.02335	1.87139	1.90515	0.982281	TRUE	TRUE	6	7.07297e-46	0.656796
TMEM97	0.664244	1.3034	1.04678	1.24515	TRUE	TRUE	7	7.4925e-46	0.644411
TNIK	0.63045	1.04736	0.976905	1.07213	TRUE	TRUE	7	7.62449e-46	0.644845
CBX5	1.15317	3.13783	2.27151	1.38138	TRUE	TRUE	7	9.98556e-46	0.655024
CFAP20	0.321786	0.486935	0.429624	1.1334	TRUE	TRUE	9	1.03689e-45	0.69343
SAMD5	0.440737	0.804609	0.622392	1.29277	TRUE	TRUE	7	1.03983e-45	0.629965
PTPRG	0.486595	0.714807	0.702492	1.01753	TRUE	TRUE	1	1.05168e-45	0.621761
DOK5	0.160646	0.209498	0.198206	1.05697	TRUE	TRUE	1	1.46686e-45	0.585467
BCL2L11	0.239453	0.363741	0.306758	1.18576	TRUE	TRUE	9	1.59311e-45	0.671728
TRAP1	0.319105	0.425011	0.4255	0.998852	TRUE	TRUE	5	1.90815e-45	0.625882
GM2A	0.562509	1.04778	0.842092	1.24425	TRUE	TRUE	7	2.54659e-45	0.639073
ADGRL2	0.211937	0.290506	0.267548	1.08581	TRUE	TRUE	1	2.62127e-45	0.594454
TPX2	0.385142	2.50226	0.529828	4.72278	TRUE	TRUE	4	2.93872e-45	0.785304
ANO10	0.200508	0.253592	0.251579	1.008	TRUE	TRUE	7	3.2205e-45	0.603903
ITPKC	0.183364	0.229481	0.228084	1.00612	TRUE	TRUE	3	4.19896e-45	0.604872
BAX	1.68724	5.07857	4.08574	1.243	TRUE	TRUE	1	4.67901e-45	0.641869
OCIAD2	1.62925	5.81124	3.86475	1.50365	TRUE	TRUE	6	4.96162e-45	0.66054
UVRAG	0.338013	0.540293	0.454814	1.18794	TRUE	TRUE	9	6.33712e-45	0.695429
TMEM245	1.34711	3.25733	2.87357	1.13355	TRUE	TRUE	7	9.0038e-45	0.657352
DOCK8	0.164244	0.232953	0.202887	1.14819	TRUE	TRUE	7	9.97193e-45	0.595801
MDN1	0.288557	0.390165	0.379056	1.02931	TRUE	TRUE	5	1.07235e-44	0.620893
XPO1	1.18485	2.42007	2.36539	1.02312	TRUE	TRUE	5	2.54753e-44	0.657732
QPRT	0.39001	1.1735	0.537777	2.18213	TRUE	TRUE	6	2.90676e-44	0.611344
ZC3H12C	0.241992	0.331191	0.310439	1.06685	TRUE	TRUE	3	3.15136e-44	0.611921
GPX8	0.148723	0.245854	0.18277	1.34516	TRUE	TRUE	6	5.37994e-44	0.588031
MORC3	0.525328	0.899768	0.772393	1.16491	TRUE	TRUE	9	5.50107e-44	0.718354
VWA1	0.357203	0.508748	0.485059	1.04884	TRUE	TRUE	6	6.8417e-44	0.6242
FBXW11	0.748483	1.20739	1.22762	0.983524	TRUE	TRUE	7	7.30909e-44	0.647801
QPCT	0.312685	0.508726	0.415662	1.22389	TRUE	TRUE	1	8.22097e-44	0.603449
NIN	0.546423	0.86227	0.811549	1.0625	TRUE	TRUE	7	1.46566e-43	0.63877
IL32	0.246367	0.510244	0.316792	1.61066	TRUE	TRUE	3	2.11738e-43	0.604943
SEZ6L2	0.893114	1.54103	1.56666	0.98364	TRUE	TRUE	1	2.42384e-43	0.633231
SACS	0.398053	0.650969	0.551029	1.18137	TRUE	TRUE	5	2.91257e-43	0.625822
MTSS2	0.220968	0.279964	0.280253	0.998968	TRUE	TRUE	7	4.4748e-43	0.607082
DUOXA1	0.19818	0.404735	0.248347	1.62971	TRUE	TRUE	7	5.43532e-43	0.596148
ILF3	1.4521	3.55641	3.22639	1.10229	TRUE	TRUE	9	8.33025e-43	0.7469
REL	0.961338	1.89013	1.74029	1.0861	TRUE	TRUE	3	8.42919e-43	0.651736
PCLO	0.479117	0.788494	0.689202	1.14407	TRUE	TRUE	7	1.41937e-42	0.630521
PDP2	0.578806	0.900972	0.873663	1.03126	TRUE	TRUE	7	1.45314e-42	0.63731
PGC	2.52674	65.9726	7.95415	8.2941	TRUE	TRUE	7	1.62505e-42	0.645827
TRANK1	0.136447	0.182467	0.167161	1.09156	TRUE	TRUE	6	1.63873e-42	0.589654
RIPK2	0.417596	1.00058	0.583454	1.71493	TRUE	TRUE	9	2.1706e-42	0.695548
NUDT3	0.398758	0.560518	0.552195	1.01507	TRUE	TRUE	7	2.5362e-42	0.626857
NRK	0.200226	0.428403	0.251187	1.70552	TRUE	TRUE	5	2.61439e-42	0.594395
TGFBR2	2.60103	8.35044	8.3555	0.999394	TRUE	TRUE	7	2.6271e-42	0.657267
GLRX	1.69472	13.2027	4.11467	3.20869	TRUE	TRUE	7	2.63947e-42	0.652489
FOSL2	0.362636	0.622737	0.493675	1.26143	TRUE	TRUE	3	2.67833e-42	0.621722
ACSL5	0.361295	0.551105	0.491546	1.12117	TRUE	TRUE	7	2.71402e-42	0.621802
UTP20	0.292437	0.401245	0.384908	1.04244	TRUE	TRUE	5	2.85185e-42	0.61711
LYN	1.0944	2.29547	2.10202	1.09203	TRUE	TRUE	3	3.14396e-42	0.653439
MED26	0.141315	0.18556	0.173333	1.07054	TRUE	TRUE	9	3.21684e-42	0.642892
STEAP4	3.09017	15.2763	11.2147	1.36217	TRUE	TRUE	3	3.73052e-42	0.659165
CMTM4	0.54854	0.803225	0.815532	0.984909	TRUE	TRUE	5	3.97516e-42	0.638229
NR1D2	0.673628	1.3159	1.06647	1.23388	TRUE	TRUE	9	4.8998e-42	0.722376
SELENOM	0.642021	1.31571	1.00064	1.31487	TRUE	TRUE	6	4.9e-42	0.637103
ZMYM5	0.374841	0.560465	0.513174	1.09215	TRUE	TRUE	9	5.97984e-42	0.695853
CHD1	0.987442	1.95299	1.80888	1.07967	TRUE	TRUE	9	6.02584e-42	0.735518
ETS2	0.964865	2.59045	1.74949	1.48069	TRUE	TRUE	9	7.95746e-42	0.734898
GCLC	0.309228	0.676614	0.410385	1.64873	TRUE	TRUE	9	8.12779e-42	0.675176
RAB27B	0.610272	1.19249	0.936022	1.274	TRUE	TRUE	5	1.16889e-41	0.636896
TM7SF3	1.45499	3.56077	3.23637	1.10023	TRUE	TRUE	7	1.28034e-41	0.652117
ST3GAL6	0.211161	0.286813	0.26646	1.07638	TRUE	TRUE	1	1.49319e-41	0.591555
RELB	0.234655	0.364181	0.299826	1.21464	TRUE	TRUE	9	1.55906e-41	0.668192
NFKBIZ	1.0551	3.49199	1.99207	1.75295	TRUE	TRUE	9	1.80093e-41	0.73232
TMEM64	0.607098	0.989976	0.929651	1.06489	TRUE	TRUE	1	2.30556e-41	0.621363
AGPAT2	0.452025	0.646361	0.641712	1.00725	TRUE	TRUE	6	2.69214e-41	0.629255
PXMP4	0.263722	0.35054	0.342149	1.02452	TRUE	TRUE	1	4.05253e-41	0.597831
HIPK2	0.717793	1.2138	1.16062	1.04582	TRUE	TRUE	7	4.3194e-41	0.640182
CBX4	0.53831	0.934079	0.796378	1.17291	TRUE	TRUE	9	4.35993e-41	0.709617
DENND4A	0.466135	0.671646	0.666251	1.0081	TRUE	TRUE	3	5.58879e-41	0.632452
GALNT10	0.835615	1.52875	1.42687	1.0714	TRUE	TRUE	7	5.80189e-41	0.642649
ABLIM1	0.275504	0.443883	0.35955	1.23455	TRUE	TRUE	7	6.61009e-41	0.607219
C4BPA	0.286722	0.473348	0.376298	1.25791	TRUE	TRUE	3	7.53877e-41	0.612027
GNPNAT1	0.601524	0.995936	0.918508	1.0843	TRUE	TRUE	5	7.94147e-41	0.63662
MAFF	0.196628	0.594863	0.246199	2.41619	TRUE	TRUE	9	9.17293e-41	0.64078
BIRC5	0.314237	1.45942	0.418036	3.49114	TRUE	TRUE	4	1.10946e-40	0.764661
MTSS1	0.160364	0.212834	0.197839	1.07579	TRUE	TRUE	1	1.22104e-40	0.579696
FOXRED2	0.220897	0.28571	0.280153	1.01984	TRUE	TRUE	7	1.3758e-40	0.602603
PPL	0.635248	1.07177	0.986721	1.0862	TRUE	TRUE	5	1.397e-40	0.638554
IER3	2.16382	35.814	6.12781	5.8445	TRUE	TRUE	9	1.47817e-40	0.733728
ZC3H12A	0.37209	0.738841	0.508758	1.45224	TRUE	TRUE	9	1.5701e-40	0.685502
FLRT3	0.684704	1.36724	1.08986	1.25451	TRUE	TRUE	5	1.62659e-40	0.637003
HOPX	1.38909	4.93566	3.0124	1.63845	TRUE	TRUE	3	1.93666e-40	0.649733
UPP1	0.320234	1.13748	0.427235	2.66241	TRUE	TRUE	9	2.07315e-40	0.672893
TENT5A	0.902004	2.08473	1.58882	1.31213	TRUE	TRUE	6	2.13278e-40	0.642639
RTL10	0.42204	0.608435	0.590876	1.02972	TRUE	TRUE	1	2.52577e-40	0.610522
LIPH	1.24023	2.83829	2.53372	1.12021	TRUE	TRUE	7	2.63659e-40	0.648002
PARP1	1.21074	2.57246	2.44342	1.05281	TRUE	TRUE	5	2.82281e-40	0.650232
ALDH5A1	0.34147	0.456875	0.460238	0.992692	TRUE	TRUE	7	2.84429e-40	0.617441
NECTIN4	0.29928	0.43071	0.395264	1.08968	TRUE	TRUE	6	2.85385e-40	0.613717
CREB3L1	0.559052	1.25718	0.835473	1.50476	TRUE	TRUE	1	2.95119e-40	0.614888
APOL2	0.177367	0.223107	0.220083	1.01374	TRUE	TRUE	6	3.13896e-40	0.594653
ATL3	0.603358	0.912727	0.922169	0.989761	TRUE	TRUE	5	3.5206e-40	0.636759
SMURF2	1.12276	5.47128	2.18306	2.50625	TRUE	TRUE	1	4.12461e-40	0.629574
PLCH1	0.227741	0.291741	0.289896	1.00637	TRUE	TRUE	1	4.40957e-40	0.590096
ANKRD12	1.93213	5.10313	5.08462	1.00364	TRUE	TRUE	9	4.43295e-40	0.74247
SLC9A3R2	0.425568	0.601635	0.596784	1.00813	TRUE	TRUE	1	4.83573e-40	0.611881
TUBB2A	0.201778	0.578912	0.253346	2.28507	TRUE	TRUE	9	6.48808e-40	0.646211
TFCP2L1	0.165514	0.227877	0.204541	1.11409	TRUE	TRUE	7	8.52027e-40	0.590454
CFAP97	0.900875	1.58638	1.586	1.00024	TRUE	TRUE	7	8.64983e-40	0.643333
PCSK9	0.367433	0.56039	0.501313	1.11784	TRUE	TRUE	6	9.86232e-40	0.618401
FAM126A	0.523705	0.780042	0.769418	1.01381	TRUE	TRUE	7	1.03511e-39	0.629786
KIF3B	0.782207	1.28799	1.30301	0.988476	TRUE	TRUE	7	1.07559e-39	0.640904
COLEC12	0.150628	0.218825	0.185213	1.18148	TRUE	TRUE	1	1.37823e-39	0.574979
NFKBIB	0.207916	0.301437	0.261915	1.1509	TRUE	TRUE	9	1.43442e-39	0.659422
ILK	0.749894	1.53873	1.23073	1.25025	TRUE	TRUE	1	1.45201e-39	0.623229
SERTAD1	0.432623	0.984206	0.60865	1.61703	TRUE	TRUE	9	1.82307e-39	0.693947
XPOT	0.441654	0.715533	0.623952	1.14677	TRUE	TRUE	7	2.15847e-39	0.623879
ABCA1	0.178778	0.286106	0.221955	1.28903	TRUE	TRUE	3	3.05438e-39	0.5895
PML	0.269366	0.369827	0.350463	1.05525	TRUE	TRUE	6	3.11854e-39	0.609741
TPD52L1	0.336884	0.454412	0.453047	1.00301	TRUE	TRUE	7	3.42414e-39	0.616274
C5	0.169606	0.2258	0.209878	1.07586	TRUE	TRUE	1	3.59113e-39	0.580521
LGALS1	0.351065	4.2164	0.475357	8.86997	TRUE	TRUE	6	3.65977e-39	0.581961
DTNA	0.225907	0.361155	0.287275	1.25717	TRUE	TRUE	3	4.24051e-39	0.600055
PPARA	0.528856	0.779207	0.778878	1.00042	TRUE	TRUE	7	5.4173e-39	0.630026
RUVBL1	0.564696	0.879008	0.846296	1.03865	TRUE	TRUE	5	6.78648e-39	0.632863
ROR1	0.248483	0.329136	0.319871	1.02896	TRUE	TRUE	1	7.74908e-39	0.592831
SLC22A31	1.30725	2.95583	2.74453	1.07699	TRUE	TRUE	6	8.24721e-39	0.646451
NFKB1	0.897629	1.88009	1.5779	1.19151	TRUE	TRUE	9	9.23711e-39	0.723384
MTIF2	0.527868	0.768538	0.77706	0.989033	TRUE	TRUE	5	1.04631e-38	0.631045
ADGRG6	0.587131	0.88308	0.889987	0.992239	TRUE	TRUE	5	1.31265e-38	0.634358
PRR15L	0.219557	0.293286	0.278257	1.05401	TRUE	TRUE	7	1.57819e-38	0.600041
TAX1BP3	0.522153	0.774892	0.766577	1.01085	TRUE	TRUE	1	2.22044e-38	0.61415
IDE	0.439396	0.61338	0.620114	0.989142	TRUE	TRUE	7	2.25167e-38	0.624592
ABCC3	1.79646	5.61672	4.51809	1.24316	TRUE	TRUE	7	3.01941e-38	0.64694
CMSS1	0.33244	0.478483	0.446114	1.07256	TRUE	TRUE	5	3.21879e-38	0.614012
UAP1	0.315789	0.447225	0.420413	1.06378	TRUE	TRUE	3	3.43646e-38	0.61534
ID4	0.727459	1.42921	1.18157	1.20958	TRUE	TRUE	1	3.74637e-38	0.619461
PTGR1	0.868985	1.77279	1.50726	1.17617	TRUE	TRUE	5	3.76906e-38	0.641239
TGFB2	0.12664	0.181026	0.154709	1.17011	TRUE	TRUE	1	5.8816e-38	0.569719
CHCHD10	0.94243	1.73718	1.69134	1.0271	TRUE	TRUE	7	6.44748e-38	0.64087
PPM1G	1.81826	4.9779	4.60692	1.08053	TRUE	TRUE	9	7.57215e-38	0.734378
TRA2A	0.796458	2.0069	1.33549	1.50275	TRUE	TRUE	9	8.1439e-38	0.71843
IFRD1	0.761535	2.05757	1.25656	1.63747	TRUE	TRUE	9	8.33348e-38	0.713999
RAD23A	1.13948	2.20611	2.2315	0.988625	TRUE	TRUE	5	8.55657e-38	0.644678
SRPK1	0.8517	1.47988	1.46536	1.00991	TRUE	TRUE	5	8.70221e-38	0.640626
CPEB2	0.203259	0.301094	0.25541	1.17887	TRUE	TRUE	3	8.80471e-38	0.597202
EFNB2	0.91562	2.33381	1.62303	1.43794	TRUE	TRUE	9	9.21872e-38	0.718666
NKX2-1	2.0261	5.40636	5.49621	0.983652	TRUE	TRUE	1	9.48397e-38	0.631883
SEL1L3	0.821434	1.36845	1.3934	0.982097	TRUE	TRUE	7	1.17076e-37	0.637709
OSBPL1A	0.726048	1.17599	1.1785	0.997862	TRUE	TRUE	7	1.17364e-37	0.635962
MSN	2.79145	9.36834	9.42402	0.994092	TRUE	TRUE	5	1.29283e-37	0.650191
ETV5	0.70199	1.32189	1.12665	1.17329	TRUE	TRUE	1	1.7203e-37	0.618499
NOP14	0.644278	1.04286	1.00529	1.03737	TRUE	TRUE	5	2.48078e-37	0.634182
H4C8	0.360025	4.90537	0.489531	10.0205	TRUE	TRUE	9	3.0633e-37	0.643216
SLF2	0.602018	0.96592	0.919493	1.05049	TRUE	TRUE	7	3.47066e-37	0.629311
ANLN	0.332157	1.80796	0.445674	4.05668	TRUE	TRUE	4	7.44603e-37	0.75228
NHSL1	0.301891	0.399577	0.399224	1.00089	TRUE	TRUE	1	7.58138e-37	0.596876
CYP1B1	1.74171	12.3035	4.29872	2.86213	TRUE	TRUE	5	8.11692e-37	0.640007
BCL2L1	2.04812	7.31582	5.59489	1.30759	TRUE	TRUE	5	1.3108e-36	0.646364
ZNF385B	0.308311	0.4502	0.408987	1.10077	TRUE	TRUE	7	1.43812e-36	0.60687
CTSZ	1.49993	3.62743	3.39334	1.06898	TRUE	TRUE	7	1.48919e-36	0.643551
FBP1	1.46726	5.66841	3.27891	1.72875	TRUE	TRUE	7	1.51139e-36	0.640941
FNIP2	2.65712	9.03617	8.6643	1.04292	TRUE	TRUE	7	1.64897e-36	0.64641
ASPM	0.478411	4.71777	0.687951	6.85771	TRUE	TRUE	4	1.84578e-36	0.757851
CD83	0.268873	0.874362	0.349734	2.50008	TRUE	TRUE	9	2.12191e-36	0.645571
MORC4	0.619444	1.08328	0.954523	1.13489	TRUE	TRUE	7	2.14348e-36	0.628333
BACE1	0.264922	0.337982	0.343913	0.982755	TRUE	TRUE	7	2.43592e-36	0.606395
CAV2	0.305701	0.452861	0.405013	1.11814	TRUE	TRUE	5	2.75629e-36	0.609262
REV3L	0.964512	2.10225	1.74857	1.20227	TRUE	TRUE	9	3.32117e-36	0.718073
WASHC2A	0.521589	1.45522	0.765545	1.9009	TRUE	TRUE	9	3.60778e-36	0.692432
TMEM19	0.165232	0.211601	0.204173	1.03638	TRUE	TRUE	7	4.72105e-36	0.587235
MAN2A1	0.761959	1.30423	1.2575	1.03716	TRUE	TRUE	7	6.83504e-36	0.633386
TUBA4A	0.697968	1.7491	1.11806	1.5644	TRUE	TRUE	5	7.62843e-36	0.629652
SIX4	0.126358	0.189423	0.154352	1.22722	TRUE	TRUE	9	1.10607e-35	0.621123
ERAP2	0.144067	0.189926	0.176829	1.07407	TRUE	TRUE	6	1.12379e-35	0.582346
KREMEN1	0.368633	0.516397	0.503228	1.02617	TRUE	TRUE	1	1.13315e-35	0.600556
SLC31A1	0.677579	1.08449	1.0748	1.00902	TRUE	TRUE	7	1.31362e-35	0.630414
PYCARD	0.288415	0.393209	0.378844	1.03792	TRUE	TRUE	6	1.43276e-35	0.604695
KANSL1L	0.302526	0.447525	0.400188	1.11829	TRUE	TRUE	9	1.43568e-35	0.668203
ARHGAP27	0.417102	0.637557	0.582631	1.09427	TRUE	TRUE	1	1.51995e-35	0.603795
ARHGAP31	0.183646	0.250121	0.228464	1.09479	TRUE	TRUE	7	1.59894e-35	0.58829
SLC6A14	0.79032	2.33351	1.32145	1.76587	TRUE	TRUE	3	1.75617e-35	0.631078
PRKAR2A	1.13405	2.24055	2.21571	1.01121	TRUE	TRUE	7	1.77054e-35	0.638745
PFKFB2	0.540356	0.819334	0.80019	1.02392	TRUE	TRUE	3	2.09725e-35	0.626918
ME1	0.950896	1.97162	1.71318	1.15085	TRUE	TRUE	7	2.11572e-35	0.63477
UBAP2	0.65084	1.11092	1.01887	1.09035	TRUE	TRUE	9	2.41652e-35	0.704971
CCN2	0.906448	9.75912	1.59995	6.09965	TRUE	TRUE	7	3.15908e-35	0.61354
HLA-DMB	0.280584	0.404933	0.36711	1.10303	TRUE	TRUE	7	3.96156e-35	0.603432
MSRB1	0.251729	0.337955	0.324598	1.04115	TRUE	TRUE	6	3.9626e-35	0.601676
PCLAF	0.912445	7.09944	1.61502	4.39588	TRUE	TRUE	4	4.07082e-35	0.824878
INSIG1	2.5103	9.44119	7.86653	1.20017	TRUE	TRUE	6	5.53988e-35	0.643517
FILIP1L	0.363976	0.735289	0.495807	1.48302	TRUE	TRUE	7	5.74595e-35	0.607617
SMIM22	0.76979	1.26027	1.27501	0.988437	TRUE	TRUE	6	5.96575e-35	0.632975
PAG1	0.902921	1.80656	1.59111	1.13541	TRUE	TRUE	7	6.18549e-35	0.633588
SRFBP1	0.702131	1.21064	1.12696	1.07426	TRUE	TRUE	9	6.32476e-35	0.708772
SLC6A6	0.597644	1.04582	0.910782	1.14826	TRUE	TRUE	6	6.38633e-35	0.625069
SCIN	0.500776	0.743491	0.727846	1.02149	TRUE	TRUE	7	7.89625e-35	0.621164
FOS	3.00917	24.3372	10.7154	2.27123	TRUE	TRUE	9	8.68486e-35	0.725726
STK33	0.180824	0.220811	0.22468	0.982776	TRUE	TRUE	7	9.12299e-35	0.590584
GBP2	0.291449	0.436254	0.383416	1.13781	TRUE	TRUE	6	1.03274e-34	0.603653
MMP15	0.398406	0.566232	0.551612	1.0265	TRUE	TRUE	1	1.15232e-34	0.601746
RNF180	0.393537	0.695749	0.543572	1.27996	TRUE	TRUE	7	1.21393e-34	0.610601
IFT80	0.463736	0.659342	0.662046	0.995917	TRUE	TRUE	7	1.29257e-34	0.61952
CEP295	0.27882	0.382424	0.364481	1.04923	TRUE	TRUE	7	1.54652e-34	0.600069
SPIRE1	0.834415	1.51149	1.42402	1.06143	TRUE	TRUE	7	1.61957e-34	0.632163
CEP290	0.657824	1.05641	1.03338	1.02228	TRUE	TRUE	5	2.17226e-34	0.628872
KRT17	1.84775	64.2125	4.72843	13.5801	TRUE	TRUE	4	2.20971e-34	0.849285
HMGXB3	0.394455	0.582911	0.545084	1.0694	TRUE	TRUE	9	2.66214e-34	0.682727
ANTXR1	0.243403	0.325708	0.312486	1.04231	TRUE	TRUE	7	3.14092e-34	0.597816
CAVIN1	1.17186	2.63214	2.32671	1.13127	TRUE	TRUE	5	3.15359e-34	0.637744
IL18	1.32369	3.36491	2.79741	1.20287	TRUE	TRUE	7	3.29678e-34	0.636787
ZNF395	0.155919	0.198505	0.192053	1.0336	TRUE	TRUE	6	3.51626e-34	0.583337
CNOT4	0.677085	1.08298	1.07376	1.00859	TRUE	TRUE	9	3.87303e-34	0.705107
NXF1	0.316707	0.50937	0.421818	1.20756	TRUE	TRUE	9	3.90047e-34	0.67033
MBP	0.744885	1.20197	1.21969	0.985473	TRUE	TRUE	7	3.92668e-34	0.630309
RRAGC	0.90412	1.90945	1.59411	1.19782	TRUE	TRUE	9	4.02159e-34	0.710456
SRSF7	1.79103	5.38679	4.49608	1.19811	TRUE	TRUE	9	4.04081e-34	0.723151
TSPAN7	0.18414	0.281337	0.229129	1.22785	TRUE	TRUE	7	7.49494e-34	0.585417
NUAK2	0.135036	0.184967	0.165373	1.11849	TRUE	TRUE	9	8.69012e-34	0.622745
CTSC	1.89502	6.14166	4.92641	1.24668	TRUE	TRUE	6	8.84453e-34	0.64045
EIF4EBP1	0.729223	2.31177	1.18541	1.95019	TRUE	TRUE	5	8.93933e-34	0.622724
SLC20A1	0.690349	1.62209	1.10184	1.47217	TRUE	TRUE	9	9.02534e-34	0.698647
NAA20	0.881332	1.61239	1.53752	1.04869	TRUE	TRUE	5	9.7816e-34	0.633706
AFG3L2	0.697474	1.09749	1.11701	0.982529	TRUE	TRUE	7	1.02589e-33	0.628748
DYNLL1	4.24002	20.423	19.3874	1.05342	TRUE	TRUE	5	1.05573e-33	0.643394
LPIN1	0.965147	1.77837	1.75023	1.01608	TRUE	TRUE	6	1.37514e-33	0.633562
CCP110	0.672993	1.14085	1.06514	1.07109	TRUE	TRUE	7	1.49738e-33	0.626483
TUFT1	0.2391	0.388675	0.306247	1.26915	TRUE	TRUE	9	1.96245e-33	0.651812
GBE1	0.424792	0.665302	0.595483	1.11725	TRUE	TRUE	5	2.49798e-33	0.615634
PCDH9	0.3862	0.898183	0.531551	1.68974	TRUE	TRUE	5	3.04516e-33	0.605663
ACSS3	0.726894	1.25575	1.18034	1.06389	TRUE	TRUE	7	3.44737e-33	0.625889
FAS	0.41435	0.65064	0.578048	1.12558	TRUE	TRUE	5	3.47783e-33	0.61285
CLEC7A	0.269578	0.426793	0.350775	1.21671	TRUE	TRUE	7	3.57238e-33	0.597431
CLOCK	0.535911	0.834349	0.79192	1.05358	TRUE	TRUE	7	3.82259e-33	0.620525
FAM107B	2.32694	6.83856	6.91974	0.988269	TRUE	TRUE	7	5.25509e-33	0.639321
GXYLT1	0.553902	0.810719	0.825669	0.981894	TRUE	TRUE	7	6.30162e-33	0.621793
PFKFB3	0.134754	0.204094	0.165015	1.23682	TRUE	TRUE	9	6.56482e-33	0.618215
ACTR3C	0.219486	0.274619	0.278157	0.987281	TRUE	TRUE	7	7.09671e-33	0.593514
MPZL2	1.12015	2.36974	2.17554	1.08927	TRUE	TRUE	5	8.40002e-33	0.635246
OSER1	0.280373	0.414577	0.366795	1.13027	TRUE	TRUE	9	8.83976e-33	0.658263
DUS1L	0.727953	1.17018	1.18265	0.989461	TRUE	TRUE	5	9.40659e-33	0.628704
ARG2	0.23783	0.342996	0.30441	1.12675	TRUE	TRUE	9	1.17148e-32	0.64871
HDGF	0.949838	1.70827	1.71045	0.998729	TRUE	TRUE	5	1.30306e-32	0.632534
DPP4	1.05651	4.19331	1.99597	2.10089	TRUE	TRUE	7	1.3587e-32	0.628462
SDC1	0.940172	1.77699	1.68554	1.05425	TRUE	TRUE	5	1.37255e-32	0.631078
SIAE	0.392479	0.545237	0.54183	1.00629	TRUE	TRUE	7	1.43679e-32	0.610217
PLOD1	0.419994	0.588921	0.587457	1.00249	TRUE	TRUE	7	1.51695e-32	0.613356
FAM171B	0.143361	0.175453	0.175932	0.997277	TRUE	TRUE	7	1.56765e-32	0.579678
BAZ1B	1.2391	2.60825	2.53023	1.03083	TRUE	TRUE	7	1.61059e-32	0.63418
SLC16A7	0.200226	0.290959	0.251187	1.15834	TRUE	TRUE	5	1.79281e-32	0.587343
ENOSF1	0.652533	1.0294	1.02238	1.00687	TRUE	TRUE	7	1.84253e-32	0.623737
CENPU	0.236489	0.663324	0.302473	2.193	TRUE	TRUE	4	2.34286e-32	0.744835
RARA	0.13038	0.156852	0.159462	0.983632	TRUE	TRUE	9	2.38851e-32	0.619997
CHD1L	0.393467	0.547283	0.543456	1.00704	TRUE	TRUE	7	2.67399e-32	0.610132
KCTD12	0.678566	1.62884	1.07688	1.51255	TRUE	TRUE	5	3.12495e-32	0.62132
HNRNPH3	1.29949	3.23782	2.71972	1.1905	TRUE	TRUE	9	3.73893e-32	0.713439
FBXO2	0.130591	0.212889	0.159731	1.3328	TRUE	TRUE	6	4.4058e-32	0.5727
MANEA	0.244321	0.325613	0.313818	1.03759	TRUE	TRUE	7	4.76629e-32	0.594675
MAPK13	0.569282	0.921856	0.855148	1.07801	TRUE	TRUE	5	5.84652e-32	0.621197
ATP2C1	0.930789	1.68808	1.66152	1.01598	TRUE	TRUE	1	6.12794e-32	0.615185
EFNA1	0.314802	0.514736	0.4189	1.22878	TRUE	TRUE	6	7.12835e-32	0.602604
AKR1B1	0.37216	0.672395	0.508871	1.32135	TRUE	TRUE	7	7.6332e-32	0.60373
MDM2	1.50825	7.88489	3.4228	2.30364	TRUE	TRUE	5	7.69294e-32	0.633334
PHTF2	0.39636	0.54281	0.54823	0.990114	TRUE	TRUE	7	9.28255e-32	0.611012
MT1E	0.434387	6.89286	0.611628	8.31869	TRUE	TRUE	7	1.74045e-31	0.592826
IGFBP2	0.350501	2.14483	0.474467	4.52051	TRUE	TRUE	2	1.81339e-31	0.789066
SNAPC1	0.499153	1.7454	0.724933	2.40767	TRUE	TRUE	9	2.20403e-31	0.676304
GZF1	0.225836	0.328378	0.287174	1.14348	TRUE	TRUE	9	2.28111e-31	0.644391
NIPBL	1.52173	6.21511	3.47074	1.79072	TRUE	TRUE	9	2.42607e-31	0.712373
BZW2	0.612671	0.941054	0.940847	1.00022	TRUE	TRUE	5	2.53179e-31	0.623359
KIF11	0.270919	0.895906	0.352756	2.53973	TRUE	TRUE	4	2.55794e-31	0.748785
TET3	0.279808	0.407838	0.365953	1.11445	TRUE	TRUE	9	2.84323e-31	0.656965
ATAD3A	0.157542	0.197644	0.194166	1.01791	TRUE	TRUE	5	2.99166e-31	0.581942
CCPG1	1.0405	1.97705	1.95188	1.0129	TRUE	TRUE	7	3.36096e-31	0.629522
GPRC5C	0.476859	0.906083	0.685199	1.32236	TRUE	TRUE	1	5.08644e-31	0.60024
WASHC2C	0.437773	0.989672	0.61736	1.60307	TRUE	TRUE	9	5.27363e-31	0.671373
FGFR2	0.65218	1.02118	1.02165	0.999548	TRUE	TRUE	7	5.5903e-31	0.620869
TMEM192	0.223719	0.304776	0.284159	1.07255	TRUE	TRUE	1	5.5903e-31	0.58046
PGPEP1	0.59588	0.990418	0.907279	1.09164	TRUE	TRUE	7	5.7011e-31	0.618023
LAD1	0.369409	0.568671	0.504468	1.12727	TRUE	TRUE	5	5.71432e-31	0.607252
WDR47	0.186115	0.243211	0.231799	1.04923	TRUE	TRUE	9	5.99163e-31	0.635275
HACD1	0.560886	0.831931	0.838981	0.991597	TRUE	TRUE	1	6.55388e-31	0.605802
RAB32	0.859038	1.87006	1.48308	1.26093	TRUE	TRUE	3	7.62264e-31	0.626533
FKBP11	0.537675	0.802609	0.795197	1.00932	TRUE	TRUE	5	7.90169e-31	0.618455
HSPB8	0.407436	0.56728	0.566563	1.00127	TRUE	TRUE	3	8.13701e-31	0.61104
LPL	0.25963	0.396709	0.336145	1.18017	TRUE	TRUE	3	8.52421e-31	0.593151
RRM2	0.439043	3.72912	0.619515	6.01942	TRUE	TRUE	4	9.97861e-31	0.723866
ACSS2	0.792014	1.45818	1.32532	1.10025	TRUE	TRUE	6	1.20818e-30	0.623987
SNX21	0.120432	0.164639	0.146892	1.12081	TRUE	TRUE	6	1.37229e-30	0.571113
FREM2	0.226259	0.293473	0.287778	1.01979	TRUE	TRUE	7	1.58865e-30	0.590353
CBX6	0.820375	1.42388	1.39092	1.0237	TRUE	TRUE	5	1.65434e-30	0.625498
NAALADL2	0.177085	0.216716	0.219709	0.986376	TRUE	TRUE	1	1.70665e-30	0.573104
PSD3	0.937632	1.86967	1.67903	1.11355	TRUE	TRUE	1	1.88722e-30	0.612364
ARHGAP26	0.385001	0.553309	0.529598	1.04477	TRUE	TRUE	7	2.4452e-30	0.607647
HES4	0.287922	1.16277	0.378101	3.0753	TRUE	TRUE	4	2.54374e-30	0.764129
NPDC1	0.162833	0.243292	0.201051	1.2101	TRUE	TRUE	7	2.54975e-30	0.578207
FAM184A	0.608367	1.91809	0.932197	2.0576	TRUE	TRUE	7	2.68671e-30	0.613239
SLC25A1	1.04134	1.98686	1.9542	1.01671	TRUE	TRUE	6	2.68751e-30	0.627702
NLN	0.295612	0.38562	0.389709	0.989507	TRUE	TRUE	5	2.7154e-30	0.60024
MGRN1	0.576901	0.861757	0.869946	0.990587	TRUE	TRUE	7	3.86599e-30	0.617396
BMP4	0.330888	0.705859	0.4437	1.59085	TRUE	TRUE	1	4.18719e-30	0.585865
BCL3	0.293425	0.402783	0.386401	1.0424	TRUE	TRUE	6	4.72442e-30	0.599278
RRM2B	1.51115	4.03018	3.43306	1.17393	TRUE	TRUE	5	4.77967e-30	0.631407
CGNL1	0.897277	1.99043	1.57702	1.26215	TRUE	TRUE	7	4.85883e-30	0.623722
PON2	2.88874	10.748	9.99194	1.07567	TRUE	TRUE	7	4.98343e-30	0.633299
MICAL2	1.52702	4.33339	3.48965	1.24178	TRUE	TRUE	5	5.68606e-30	0.63139
PYGL	0.794553	1.37358	1.33112	1.03189	TRUE	TRUE	7	7.38857e-30	0.622383
METTL7A	0.176661	0.234223	0.219149	1.06878	TRUE	TRUE	5	7.38857e-30	0.58426
WIF1	0.294977	1.3263	0.388748	3.41173	TRUE	TRUE	7	8.6885e-30	0.580009
PLEKHB1	0.187738	0.239147	0.234001	1.02199	TRUE	TRUE	1	1.06027e-29	0.57533
CAVIN3	0.208198	0.27719	0.26231	1.05673	TRUE	TRUE	5	1.09128e-29	0.587825
MVD	0.535417	0.840734	0.791004	1.06287	TRUE	TRUE	6	1.21999e-29	0.614367
TIMP2	0.268943	0.386001	0.349838	1.10337	TRUE	TRUE	6	1.35209e-29	0.592214
RGL1	0.275716	0.374833	0.359864	1.04159	TRUE	TRUE	7	1.58031e-29	0.594698
MYO1C	0.710667	1.12259	1.14527	0.980199	TRUE	TRUE	5	1.68353e-29	0.622026
PLCXD1	0.150063	0.30578	0.184489	1.65744	TRUE	TRUE	6	1.95508e-29	0.572825
RPAP2	0.558487	0.834475	0.834395	1.0001	TRUE	TRUE	7	2.13618e-29	0.614912
TMED8	0.387117	0.527544	0.533047	0.989677	TRUE	TRUE	7	2.17645e-29	0.604548
CKS1B	0.631297	2.7549	0.978635	2.81504	TRUE	TRUE	4	2.38322e-29	0.829448
CIT	0.208269	0.419896	0.262408	1.60016	TRUE	TRUE	1	2.45732e-29	0.571054
S100A9	1.37294	16.1503	2.95861	5.45876	TRUE	TRUE	7	3.38523e-29	0.617258
ST3GAL2	0.118668	0.142129	0.144685	0.982336	TRUE	TRUE	1	3.54634e-29	0.562226
ARNTL	0.210385	0.289045	0.265372	1.0892	TRUE	TRUE	9	4.54973e-29	0.634444
THAP1	0.241851	0.346781	0.310234	1.11781	TRUE	TRUE	9	5.38136e-29	0.645307
NCMAP	0.246508	0.330396	0.316997	1.04227	TRUE	TRUE	7	5.95113e-29	0.589811
CBX1	0.768731	1.34057	1.27264	1.05338	TRUE	TRUE	7	6.10419e-29	0.619506
CIITA	0.248413	0.362685	0.319769	1.13421	TRUE	TRUE	7	8.74915e-29	0.589562
FERMT1	0.163327	0.214556	0.201694	1.06377	TRUE	TRUE	5	1.1764e-28	0.579549
CDCP1	0.397912	0.595059	0.550796	1.08036	TRUE	TRUE	7	1.26798e-28	0.603758
CHPF	0.9667	1.77311	1.75428	1.01073	TRUE	TRUE	7	1.30019e-28	0.623413
BCL9L	0.600466	0.926017	0.916398	1.0105	TRUE	TRUE	3	1.38912e-28	0.616054
MCOLN1	0.204812	0.313443	0.257575	1.2169	TRUE	TRUE	9	1.43609e-28	0.632433
FOXN3	0.475589	0.676995	0.682949	0.991283	TRUE	TRUE	7	1.48355e-28	0.60874
PCP4L1	0.166079	0.210898	0.205276	1.02739	TRUE	TRUE	7	1.51467e-28	0.578586
MAD2L1	0.245591	0.659289	0.315664	2.08858	TRUE	TRUE	4	1.6242e-28	0.746387
HMGN5	0.251023	0.357642	0.32357	1.1053	TRUE	TRUE	7	1.64349e-28	0.589569
ORC6	0.231903	0.536283	0.295865	1.81259	TRUE	TRUE	4	1.98171e-28	0.742666
GJA1	0.322845	0.518074	0.431254	1.20132	TRUE	TRUE	5	2.89547e-28	0.59782
MKNK2	1.08537	2.0469	2.07651	0.985741	TRUE	TRUE	5	3.28926e-28	0.625521
FAM8A1	0.770072	1.25377	1.27565	0.982849	TRUE	TRUE	7	3.6216e-28	0.618851
NPC1	1.40715	3.26814	3.07305	1.06348	TRUE	TRUE	7	3.65843e-28	0.626078
CCDC141	0.162128	0.221931	0.200133	1.10892	TRUE	TRUE	7	3.66333e-28	0.57579
KDM2B	0.132426	0.224119	0.162062	1.38292	TRUE	TRUE	9	4.78337e-28	0.606788
LACTB2	0.460209	0.688849	0.655887	1.05026	TRUE	TRUE	5	5.11254e-28	0.608852
PCDHAC1	0.162057	0.201281	0.200042	1.00619	TRUE	TRUE	7	6.38874e-28	0.577223
RCC1	0.417031	0.590837	0.582513	1.01429	TRUE	TRUE	5	8.34073e-28	0.606075
ARL13B	0.320305	0.451127	0.427344	1.05565	TRUE	TRUE	9	8.48746e-28	0.654155
BAHD1	0.2494	0.315344	0.321207	0.981748	TRUE	TRUE	3	9.0003e-28	0.591878
SLTM	1.41936	3.09908	3.11436	0.995096	TRUE	TRUE	9	9.50927e-28	0.70029
MGLL	0.211302	0.318503	0.266658	1.19443	TRUE	TRUE	5	1.28121e-27	0.58317
TM7SF2	0.738606	1.32947	1.2059	1.10247	TRUE	TRUE	7	1.41135e-27	0.615629
TAP2	0.172711	0.215001	0.213944	1.00494	TRUE	TRUE	6	1.49181e-27	0.578615
HTATIP2	0.589248	0.923771	0.894158	1.03312	TRUE	TRUE	7	1.79013e-27	0.612498
MAPKAPK3	0.279173	0.374678	0.365007	1.0265	TRUE	TRUE	5	1.86753e-27	0.593498
BUD31	1.62558	3.94369	3.85097	1.02408	TRUE	TRUE	9	2.35327e-27	0.70029
ZWINT	0.27113	0.788898	0.353069	2.2344	TRUE	TRUE	4	2.5803e-27	0.742543
PSMA6	0.268167	0.351633	0.348693	1.00843	TRUE	TRUE	7	3.09177e-27	0.591773
SAMD1	0.248554	0.362756	0.319974	1.13371	TRUE	TRUE	5	3.24392e-27	0.586504
NTN4	0.371173	0.502947	0.507289	0.99144	TRUE	TRUE	1	3.25863e-27	0.589714
KCNE3	0.282489	0.46207	0.369955	1.24899	TRUE	TRUE	7	4.76657e-27	0.588432
CTR9	1.01573	1.99672	1.88454	1.05952	TRUE	TRUE	9	5.14794e-27	0.692726
TRIM2	4.17807	19.564	18.896	1.03535	TRUE	TRUE	7	5.28107e-27	0.627229
PIR	0.160364	0.210576	0.197839	1.06438	TRUE	TRUE	7	5.41022e-27	0.575109
PRKCA	0.270495	0.462776	0.35213	1.31422	TRUE	TRUE	1	5.47511e-27	0.57867
SCNN1A	1.39692	3.08494	3.03863	1.01524	TRUE	TRUE	6	5.56305e-27	0.624356
H2AJ	0.564555	1.03326	0.846024	1.22132	TRUE	TRUE	3	5.56305e-27	0.609615
NOL3	0.200649	0.273291	0.251775	1.08546	TRUE	TRUE	6	5.88798e-27	0.581772
GADD45G	0.357627	1.83745	0.48573	3.78287	TRUE	TRUE	9	6.10468e-27	0.64212
PDCD11	0.33893	0.467634	0.456251	1.02495	TRUE	TRUE	7	6.62269e-27	0.597127
DSEL	0.210526	0.287151	0.26557	1.08126	TRUE	TRUE	3	7.30756e-27	0.583952
FCGRT	0.561592	0.889136	0.840333	1.05808	TRUE	TRUE	6	8.0036e-27	0.610479
TIPARP	1.12629	2.96818	2.19324	1.35333	TRUE	TRUE	9	8.28532e-27	0.691394
MYC	0.788768	1.71407	1.31791	1.3006	TRUE	TRUE	3	9.41974e-27	0.615263
SESN3	2.62093	8.40642	8.46447	0.993142	TRUE	TRUE	7	9.7494e-27	0.625956
TFPI	1.81156	6.34613	4.57952	1.38576	TRUE	TRUE	7	1.05978e-26	0.622878
MAPK10	0.199026	0.259758	0.249521	1.04102	TRUE	TRUE	7	1.35851e-26	0.580567
SFN	1.00078	4.33705	1.84437	2.3515	TRUE	TRUE	4	1.37328e-26	0.849778
TLCD4	0.450332	0.638435	0.638797	0.999432	TRUE	TRUE	7	1.49631e-26	0.604089
SEPHS2	0.799069	1.33774	1.34148	0.997209	TRUE	TRUE	3	1.67926e-26	0.618078
MARCKS	0.39128	1.1457	0.53986	2.12221	TRUE	TRUE	4	1.8108e-26	0.779188
LURAP1L	0.545929	0.924264	0.810622	1.14019	TRUE	TRUE	6	1.85944e-26	0.608113
ING1	0.252222	0.380957	0.325318	1.17103	TRUE	TRUE	9	2.13062e-26	0.639082
LOXL2	0.142867	0.19923	0.175304	1.13649	TRUE	TRUE	1	2.50307e-26	0.561982
AHCY	0.749189	1.33136	1.22917	1.08313	TRUE	TRUE	5	2.74302e-26	0.615247
GCNT3	0.150134	0.224689	0.184579	1.2173	TRUE	TRUE	7	2.83641e-26	0.571393
NQO2	0.203824	0.265304	0.256197	1.03555	TRUE	TRUE	7	2.84187e-26	0.580644
RBM43	0.141386	0.177144	0.173423	1.02146	TRUE	TRUE	6	3.67207e-26	0.570449
CMBL	0.389022	0.621247	0.53616	1.1587	TRUE	TRUE	7	4.72874e-26	0.597889
NBN	0.514745	0.742709	0.753074	0.986236	TRUE	TRUE	7	6.13608e-26	0.606523
DENND2B	0.505856	0.724689	0.736987	0.983313	TRUE	TRUE	7	6.13608e-26	0.606353
AATK	0.188373	0.263673	0.234865	1.12266	TRUE	TRUE	7	6.91361e-26	0.577303
RPL22L1	2.77656	14.9873	9.33843	1.60491	TRUE	TRUE	5	8.0953e-26	0.625224
SLC2A13	0.539438	0.810235	0.79848	1.01472	TRUE	TRUE	7	8.13387e-26	0.60669
CDK1	0.516932	3.47107	0.757051	4.58498	TRUE	TRUE	4	8.34975e-26	0.762585
GALE	0.459009	0.660529	0.6538	1.01029	TRUE	TRUE	6	8.88812e-26	0.603064
KLF9	0.286722	0.384305	0.376298	1.02128	TRUE	TRUE	3	8.97459e-26	0.592247
CCRL2	0.202554	0.318032	0.254427	1.25	TRUE	TRUE	1	9.36078e-26	0.569823
SLPI	2.91506	21.1365	10.1481	2.0828	TRUE	TRUE	3	1.39344e-25	0.624622
ABCA7	0.254268	0.332436	0.328303	1.01259	TRUE	TRUE	1	1.50259e-25	0.577194
TSR1	0.507831	0.731435	0.740552	0.987689	TRUE	TRUE	5	1.54307e-25	0.607409
CITED2	2.28207	7.58726	6.69714	1.13291	TRUE	TRUE	6	1.70925e-25	0.623299
KLHL42	0.453365	0.6733	0.644023	1.04546	TRUE	TRUE	7	1.73385e-25	0.601466
GUCY1A1	0.295188	0.39857	0.389068	1.02442	TRUE	TRUE	7	1.80725e-25	0.589288
SRGAP2C	0.15084	0.18567	0.185485	1.001	TRUE	TRUE	1	1.88762e-25	0.563109
INTS13	0.299563	0.390747	0.395692	0.987502	TRUE	TRUE	5	1.95383e-25	0.592821
CLDN10	0.203048	0.470164	0.255115	1.84295	TRUE	TRUE	2	2.00066e-25	0.74468
GTF2H1	0.449626	0.672937	0.637585	1.05545	TRUE	TRUE	9	2.07872e-25	0.664037
TRIP11	1.47206	3.25679	3.2956	0.988222	TRUE	TRUE	9	2.12064e-25	0.691951
KIAA0586	0.343516	0.474029	0.463458	1.02281	TRUE	TRUE	7	2.60795e-25	0.593497
H4C3	1.17885	13.7533	2.34748	5.85874	TRUE	TRUE	4	2.86176e-25	0.833326
PRSS8	1.04381	2.09086	1.96097	1.06624	TRUE	TRUE	3	3.21749e-25	0.618439
ATXN1	0.724213	1.18895	1.17452	1.01228	TRUE	TRUE	7	3.70552e-25	0.611178
ALDH6A1	0.343446	0.464129	0.463347	1.00169	TRUE	TRUE	7	3.70552e-25	0.594756
FAM111A	0.893467	2.12101	1.56754	1.35308	TRUE	TRUE	7	4.0354e-25	0.612876
GOLT1A	0.277974	0.380215	0.363221	1.04679	TRUE	TRUE	6	4.20546e-25	0.588341
SMIM1	0.381614	0.549697	0.524101	1.04884	TRUE	TRUE	1	5.49803e-25	0.58524
KNL1	0.262593	1.07646	0.340491	3.16148	TRUE	TRUE	4	5.74271e-25	0.71001
TSPAN4	0.312403	0.433548	0.415231	1.04411	TRUE	TRUE	1	7.46509e-25	0.580372
SLFN5	1.56999	4.64503	3.64505	1.27434	TRUE	TRUE	7	7.66816e-25	0.619205
CCAR1	1.18901	2.33293	2.37786	0.981108	TRUE	TRUE	5	7.7804e-25	0.618951
SELENOI	0.641315	0.989095	0.999187	0.9899	TRUE	TRUE	5	7.8887e-25	0.610363
SMCHD1	1.31085	3.02254	2.75606	1.09669	TRUE	TRUE	9	8.31125e-25	0.688036
UNC13B	0.417313	0.571974	0.582984	0.981116	TRUE	TRUE	7	8.41869e-25	0.598293
SLC43A2	0.438126	0.644129	0.617958	1.04235	TRUE	TRUE	1	8.61893e-25	0.589277
SPA17	0.169536	0.207973	0.209786	0.991359	TRUE	TRUE	7	9.45312e-25	0.575703
IER5	0.731621	1.52213	1.19063	1.27842	TRUE	TRUE	9	1.09411e-24	0.674187
ST3GAL1	0.609849	1.1295	0.935172	1.2078	TRUE	TRUE	6	1.2264e-24	0.605852
ZBTB37	0.200861	0.252674	0.25207	1.0024	TRUE	TRUE	7	1.44514e-24	0.579013
RSRP1	1.31106	2.99877	2.75674	1.08779	TRUE	TRUE	9	1.45066e-24	0.687863
NDUFAF8	1.51545	3.82108	3.44836	1.10809	TRUE	TRUE	5	1.50248e-24	0.61988
INTS6	0.979046	2.12988	1.78669	1.19208	TRUE	TRUE	9	1.52553e-24	0.682721
ASS1	0.225483	0.318447	0.286671	1.11085	TRUE	TRUE	7	1.66996e-24	0.580496
HMGN2	4.43361	40.1272	20.9604	1.91443	TRUE	TRUE	4	1.92208e-24	0.879203
SNTB2	0.731692	1.19034	1.19079	0.99962	TRUE	TRUE	7	2.1686e-24	0.610159
LRRCC1	0.23141	0.338177	0.295155	1.14576	TRUE	TRUE	1	2.16909e-24	0.570267
NECTIN3	0.473473	0.695232	0.679201	1.0236	TRUE	TRUE	1	2.23052e-24	0.589393
MISP	0.252575	0.364339	0.325833	1.11818	TRUE	TRUE	5	2.53878e-24	0.58471
RARRES2	0.200861	0.311095	0.25207	1.23416	TRUE	TRUE	1	2.87951e-24	0.565325
C1GALT1	1.11817	2.12849	2.16986	0.980935	TRUE	TRUE	5	3.22514e-24	0.616657
AHCYL2	0.39516	0.605638	0.546249	1.10872	TRUE	TRUE	7	3.27335e-24	0.595038
PTTG1	0.76217	4.36713	1.25797	3.47155	TRUE	TRUE	4	3.37343e-24	0.80867
NSD1	0.714901	1.15592	1.15438	1.00134	TRUE	TRUE	7	3.40318e-24	0.61
DUSP14	0.28778	0.556773	0.377889	1.47338	TRUE	TRUE	9	3.41026e-24	0.637747
UQCC2	1.42218	3.08175	3.12394	0.986494	TRUE	TRUE	5	3.51522e-24	0.619106
GNAQ	1.70545	4.0832	4.15633	0.982405	TRUE	TRUE	7	4.06402e-24	0.618553
CCND2	2.55228	9.65306	8.09114	1.19304	TRUE	TRUE	5	4.32925e-24	0.620948
ACO1	1.08875	2.19787	2.08606	1.0536	TRUE	TRUE	7	4.38989e-24	0.614928
GASK1B	0.141386	0.19563	0.173423	1.12805	TRUE	TRUE	7	4.54787e-24	0.566949
RIPK1	0.298928	0.405873	0.39473	1.02823	TRUE	TRUE	9	4.64722e-24	0.639383
FOXM1	0.180048	0.440028	0.223645	1.96753	TRUE	TRUE	4	4.87354e-24	0.69692
TOP2A	1.44765	33.8845	3.21107	10.5524	TRUE	TRUE	4	5.16968e-24	0.785523
MFHAS1	0.62149	0.979207	0.958669	1.02142	TRUE	TRUE	3	6.00082e-24	0.607064
HABP4	0.377804	0.528318	0.517943	1.02003	TRUE	TRUE	7	6.6524e-24	0.595203
SMPD1	0.241428	0.310297	0.30962	1.00218	TRUE	TRUE	7	6.85998e-24	0.582437
HEATR1	0.396783	0.550518	0.54893	1.00289	TRUE	TRUE	5	7.16238e-24	0.597333
PKIB	0.229575	0.421009	0.292523	1.43924	TRUE	TRUE	7	8.06343e-24	0.575864
SULT1A1	0.346409	0.531231	0.468015	1.13507	TRUE	TRUE	7	8.40048e-24	0.589907
RABEP1	1.00106	1.84174	1.84513	0.998164	TRUE	TRUE	9	8.5469e-24	0.681039
SHH	0.170594	0.221795	0.21117	1.05032	TRUE	TRUE	1	1.04998e-23	0.56388
CDC6	0.262382	0.758851	0.34018	2.23073	TRUE	TRUE	4	1.06759e-23	0.718382
CLCN5	0.274023	0.359959	0.357352	1.00729	TRUE	TRUE	7	1.70887e-23	0.585631
MAP2	0.447651	1.11724	0.634195	1.76167	TRUE	TRUE	5	1.89282e-23	0.593514
IRF2BPL	0.984831	2.07844	1.80197	1.15343	TRUE	TRUE	1	1.90886e-23	0.598461
DSE	0.164527	0.219595	0.203255	1.0804	TRUE	TRUE	9	2.10141e-23	0.612301
TDG	0.558558	0.884562	0.83453	1.05995	TRUE	TRUE	9	2.20031e-23	0.664419
CXCL3	1.3826	58.3675	2.99074	11.3038	TRUE	TRUE	9	2.29546e-23	0.654745
DNAJB4	0.180471	0.296928	0.22421	1.32433	TRUE	TRUE	3	2.3146e-23	0.573692
CAVIN2	0.524834	1.81195	0.771487	2.34864	TRUE	TRUE	5	2.52841e-23	0.594563
TK1	0.438479	1.77082	0.618557	2.86283	TRUE	TRUE	4	2.66985e-23	0.737703
POLR3K	0.432059	0.645599	0.607698	1.06237	TRUE	TRUE	5	2.69818e-23	0.59768
SKIL	0.358897	0.633408	0.487741	1.29866	TRUE	TRUE	9	2.86131e-23	0.646672
RAB5IF	0.758008	1.29852	1.24871	1.03989	TRUE	TRUE	7	3.25871e-23	0.60771
SLC39A14	0.298434	0.441376	0.393982	1.1203	TRUE	TRUE	3	3.96343e-23	0.586021
TLE4	0.447227	0.647148	0.63347	1.02159	TRUE	TRUE	9	4.05417e-23	0.65599
FKBP4	0.462184	0.68618	0.659332	1.04072	TRUE	TRUE	5	4.07695e-23	0.599423
GMDS	0.611331	8.84286	0.93815	9.42585	TRUE	TRUE	1	4.2906e-23	0.581329
TRIM38	0.89128	1.63674	1.56211	1.04777	TRUE	TRUE	6	5.04858e-23	0.610612
POLH	0.308734	0.444153	0.409632	1.08427	TRUE	TRUE	7	5.20547e-23	0.587293
ZYX	0.383801	0.606937	0.527648	1.15027	TRUE	TRUE	5	6.53443e-23	0.593715
GALNT5	0.478058	0.934501	0.687325	1.35962	TRUE	TRUE	7	6.57721e-23	0.595274
SLC5A3	1.47446	6.3655	3.30396	1.92663	TRUE	TRUE	7	7.03389e-23	0.613837
TMEM80	0.276704	0.404203	0.361332	1.11865	TRUE	TRUE	9	7.05879e-23	0.634795
CENPW	0.220404	0.657409	0.279454	2.35248	TRUE	TRUE	4	8.64946e-23	0.700732
SLC25A13	0.456611	0.670628	0.649636	1.03231	TRUE	TRUE	9	8.94042e-23	0.655867
IMPA2	0.707634	1.29926	1.13875	1.14096	TRUE	TRUE	7	1.06531e-22	0.604962
STK17A	1.26965	2.72034	2.6253	1.0362	TRUE	TRUE	9	1.09479e-22	0.680355
CEP350	1.50868	3.44207	3.4243	1.00519	TRUE	TRUE	9	1.17712e-22	0.682082
ST3GAL5	0.501693	0.858778	0.729494	1.17722	TRUE	TRUE	7	1.25328e-22	0.597754
PRPF38B	1.49993	3.37272	3.39334	0.993923	TRUE	TRUE	9	1.31754e-22	0.682263
ABCC4	0.916185	1.59433	1.62445	0.981457	TRUE	TRUE	7	1.35917e-22	0.609724
H1-4	0.572245	2.69961	0.860889	3.13583	TRUE	TRUE	4	1.36503e-22	0.785078
C6orf223	0.178284	0.233858	0.221299	1.05675	TRUE	TRUE	6	2.21128e-22	0.570967
ITPRIPL2	0.817483	1.36928	1.38415	0.989259	TRUE	TRUE	7	2.75683e-22	0.607608
PLLP	0.248906	0.338944	0.320488	1.05759	TRUE	TRUE	5	2.90548e-22	0.581181
QSER1	0.658389	1.08614	1.03456	1.04986	TRUE	TRUE	5	3.87057e-22	0.604959
SLCO4C1	0.73663	1.27086	1.20157	1.05766	TRUE	TRUE	6	3.94318e-22	0.604796
OGFRL1	0.834486	1.73243	1.42419	1.21643	TRUE	TRUE	5	4.09057e-22	0.607059
SCGB3A2	0.746719	9.9865	1.22373	6.48931	TRUE	TRUE	1	4.76772e-22	0.576062
MPHOSPH9	0.388246	0.620227	0.53489	1.15954	TRUE	TRUE	7	4.91617e-22	0.590179
TMPRSS4	0.202766	0.466468	0.254722	1.83129	TRUE	TRUE	2	5.46067e-22	0.731847
CDKL5	0.316283	0.415092	0.421169	0.985571	TRUE	TRUE	7	5.63753e-22	0.58701
NIFK	1.04085	2.0207	1.95285	1.03475	TRUE	TRUE	5	7.4537e-22	0.611559
CDC42EP1	0.328771	0.540036	0.440415	1.2262	TRUE	TRUE	5	9.07287e-22	0.585705
AASS	0.619374	0.977176	0.95438	1.02389	TRUE	TRUE	7	9.96542e-22	0.601056
DNAJC9	0.417666	1.00596	0.583572	1.72379	TRUE	TRUE	4	1.07344e-21	0.766859
SLC6A3	0.126076	0.160143	0.153995	1.03992	TRUE	TRUE	6	1.08716e-21	0.56324
MGAT4B	0.943135	1.73472	1.69316	1.02455	TRUE	TRUE	6	1.08761e-21	0.608121
FAM217B	0.477423	0.684278	0.686199	0.997201	TRUE	TRUE	7	1.2927e-21	0.594716
PHLDA2	4.93326	39.5653	25.279	1.56514	TRUE	TRUE	9	1.34364e-21	0.68166
C20orf27	0.19952	0.24552	0.250207	0.981268	TRUE	TRUE	5	1.62748e-21	0.575152
CAMK2G	0.392126	0.537258	0.54125	0.992624	TRUE	TRUE	7	1.6404e-21	0.591484
CCDC88A	0.823762	1.47744	1.39886	1.05617	TRUE	TRUE	7	1.65097e-21	0.605759
ALPL	0.212855	0.629988	0.268834	2.34341	TRUE	TRUE	7	1.74565e-21	0.56294
CADPS2	0.79801	1.46523	1.33905	1.09423	TRUE	TRUE	7	1.82504e-21	0.605489
RNASEK	0.137929	0.168867	0.169039	0.998981	TRUE	TRUE	9	2.54464e-21	0.602143
TUBGCP4	0.290109	0.378965	0.381394	0.993633	TRUE	TRUE	7	2.56721e-21	0.583743
STMN1	1.86638	18.1409	4.80596	3.77466	TRUE	TRUE	4	2.5795e-21	0.830766
LRRC4	0.152321	0.289292	0.187393	1.54377	TRUE	TRUE	4	2.87601e-21	0.693016
RRM1	0.583533	1.98466	0.882916	2.24785	TRUE	TRUE	4	2.92863e-21	0.781025
ZNF274	0.316072	0.417413	0.420845	0.991846	TRUE	TRUE	9	2.98082e-21	0.636152
DAPP1	0.192042	0.474653	0.239881	1.97871	TRUE	TRUE	4	3.31969e-21	0.703917
WDR54	0.126429	0.152504	0.154441	0.987458	TRUE	TRUE	6	3.34524e-21	0.560421
ZNF131	0.413856	0.568851	0.577226	0.98549	TRUE	TRUE	9	3.77206e-21	0.64663
CDCA2	0.173487	0.484329	0.214964	2.25307	TRUE	TRUE	4	4.28371e-21	0.682902
ADAMTS1	1.69543	9.33523	4.11741	2.26726	TRUE	TRUE	9	4.31302e-21	0.66853
CKAP4	0.829194	1.55673	1.41166	1.10276	TRUE	TRUE	7	5.29108e-21	0.603763
ADNP2	0.373501	0.609517	0.511021	1.19274	TRUE	TRUE	9	5.3114e-21	0.639887
HLTF	0.785452	1.81052	1.31037	1.38169	TRUE	TRUE	7	5.91626e-21	0.603561
MAP4K4	0.856851	1.49838	1.47778	1.01394	TRUE	TRUE	7	6.05937e-21	0.604776
SOWAHC	0.319176	0.458622	0.425608	1.07757	TRUE	TRUE	3	6.9083e-21	0.585219
SH3KBP1	1.20742	2.56517	2.43336	1.05417	TRUE	TRUE	7	7.93825e-21	0.60816
NUDT16	0.548681	0.819862	0.815798	1.00498	TRUE	TRUE	7	8.74214e-21	0.59729
PSMC4	0.692395	1.10752	1.10619	1.0012	TRUE	TRUE	5	1.05379e-20	0.603311
BCL6	0.292155	0.382783	0.384482	0.995583	TRUE	TRUE	6	1.07466e-20	0.582352
SOCS1	0.148582	0.214851	0.182589	1.17669	TRUE	TRUE	9	1.27504e-20	0.599874
SPINK5	4.90024	110.356	24.9822	4.41739	TRUE	TRUE	1	1.56772e-20	0.596877
GUCY2D	0.147735	0.193935	0.181506	1.06848	TRUE	TRUE	7	1.65808e-20	0.563308
P3H2	0.238888	0.329861	0.305941	1.07819	TRUE	TRUE	7	1.69911e-20	0.576134
EHD2	0.235149	0.335091	0.300538	1.11497	TRUE	TRUE	6	1.71482e-20	0.575597
GGCX	0.541343	0.868784	0.802034	1.08323	TRUE	TRUE	7	1.84476e-20	0.595917
H2AZ1	5.22358	54.3674	27.959	1.94454	TRUE	TRUE	4	1.86691e-20	0.848777
ALDH2	1.68386	4.87295	4.07267	1.1965	TRUE	TRUE	7	1.88373e-20	0.609208
NOC3L	0.633695	1.13386	0.983542	1.15283	TRUE	TRUE	5	1.9396e-20	0.600001
MFSD12	0.288486	0.37306	0.37895	0.984458	TRUE	TRUE	5	2.185e-20	0.58247
HS6ST2	0.223931	0.285701	0.28446	1.00436	TRUE	TRUE	5	2.70785e-20	0.576159
TUBA1B	4.10851	69.1036	18.3511	3.76565	TRUE	TRUE	4	2.95629e-20	0.843334
TAF1D	2.34867	7.11063	7.02884	1.01164	TRUE	TRUE	9	3.22788e-20	0.675601
RND3	0.469169	2.27052	0.671591	3.3808	TRUE	TRUE	4	3.51339e-20	0.751758
TUBB	3.59651	36.78	14.5652	2.5252	TRUE	TRUE	4	4.01007e-20	0.84284
FUT11	0.16622	0.202243	0.20546	0.984343	TRUE	TRUE	6	4.07563e-20	0.567426
EGFR	1.26774	2.58851	2.61932	0.988236	TRUE	TRUE	7	5.92691e-20	0.606681
TIMP1	1.49111	8.45568	3.36226	2.51488	TRUE	TRUE	2	6.52285e-20	0.864252
NRXN3	0.182588	0.228142	0.227042	1.00485	TRUE	TRUE	7	6.63552e-20	0.568257
HMGB2	0.951743	8.18211	1.71537	4.76987	TRUE	TRUE	4	6.99706e-20	0.785627
PDLIM2	0.347749	0.567625	0.470127	1.20739	TRUE	TRUE	3	7.16176e-20	0.585044
MGAT4A	0.407507	0.565882	0.56668	0.998592	TRUE	TRUE	7	9.0517e-20	0.589193
USP36	0.310992	0.483253	0.413076	1.16989	TRUE	TRUE	9	9.32594e-20	0.629
RAB29	0.440595	0.654447	0.622152	1.05191	TRUE	TRUE	7	1.03413e-19	0.589642
NPIPB5	0.211091	0.276188	0.266361	1.03689	TRUE	TRUE	9	1.06326e-19	0.614985
GK5	0.351348	0.483475	0.475803	1.01612	TRUE	TRUE	5	1.08081e-19	0.585034
FARSB	0.303796	0.394966	0.402117	0.982218	TRUE	TRUE	5	1.09253e-19	0.582205
G0S2	0.499647	5.36256	0.725819	7.34701	TRUE	TRUE	6	1.17994e-19	0.575515
RPS10	6.29399	44.9779	38.9154	1.15579	TRUE	TRUE	2	1.20203e-19	0.886545
KBTBD11	0.202907	0.252342	0.254918	0.989893	TRUE	TRUE	1	1.47251e-19	0.562444
PCNX4	0.531819	0.773382	0.784344	0.986025	TRUE	TRUE	7	1.50492e-19	0.593682
CISD1	0.850148	1.44286	1.46162	0.987167	TRUE	TRUE	5	1.64e-19	0.602696
CCNB1	0.445111	3.56486	0.629849	5.65987	TRUE	TRUE	4	1.69518e-19	0.717544
MYD88	0.170876	0.21168	0.21154	1.00066	TRUE	TRUE	6	1.87613e-19	0.568062
RASEF	1.30866	3.53917	2.74905	1.28742	TRUE	TRUE	9	2.03277e-19	0.667404
RXYLT1	0.386341	0.544443	0.531781	1.02381	TRUE	TRUE	7	2.54305e-19	0.586192
RPF2	0.585579	0.92667	0.886934	1.0448	TRUE	TRUE	9	2.63196e-19	0.651379
BMP7	0.18541	0.329976	0.230844	1.42943	TRUE	TRUE	2	2.82017e-19	0.721384
PDE4D	0.392197	0.549691	0.541366	1.01538	TRUE	TRUE	7	2.87921e-19	0.585603
USP44	0.233103	0.29308	0.29759	0.984845	TRUE	TRUE	7	2.99232e-19	0.574413
CD55	1.12742	3.05143	2.1965	1.38922	TRUE	TRUE	3	3.48712e-19	0.603968
RHOBTB2	0.384366	0.53002	0.528566	1.00275	TRUE	TRUE	7	3.62247e-19	0.587076
CPT1A	0.373148	0.510931	0.510455	1.00093	TRUE	TRUE	7	3.69828e-19	0.585068
TNIP1	0.528644	0.816896	0.778488	1.04934	TRUE	TRUE	6	3.88759e-19	0.592548
FAM174C	0.698815	1.12617	1.11987	1.00563	TRUE	TRUE	5	4.24302e-19	0.59843
ATAD5	0.221744	0.496582	0.281353	1.76498	TRUE	TRUE	4	4.61457e-19	0.694169
MYH10	0.442641	0.693069	0.625635	1.10779	TRUE	TRUE	7	5.17964e-19	0.587872
FANCI	0.181741	0.431654	0.225907	1.91076	TRUE	TRUE	4	5.7555e-19	0.680602
CLDN3	0.39509	0.563571	0.546132	1.03193	TRUE	TRUE	6	5.7843e-19	0.585343
SLC33A1	0.612459	0.934611	0.940421	0.993822	TRUE	TRUE	7	5.98891e-19	0.594579
LTV1	0.359249	0.484633	0.488301	0.992489	TRUE	TRUE	5	6.15621e-19	0.584937
RRAGD	0.792014	1.42897	1.32532	1.07821	TRUE	TRUE	7	7.23055e-19	0.597749
DCBLD2	3.81579	17.6581	16.1379	1.0942	TRUE	TRUE	5	7.87472e-19	0.608514
AMOTL2	0.54861	1.0084	0.815665	1.23629	TRUE	TRUE	9	7.8897e-19	0.643751
SORBS1	0.168336	0.364662	0.20822	1.75133	TRUE	TRUE	3	8.13794e-19	0.56272
PRDM4	0.209115	0.258815	0.263594	0.981871	TRUE	TRUE	9	8.16941e-19	0.613614
ADIRF	0.833075	4.07797	1.42084	2.87011	TRUE	TRUE	2	8.72699e-19	0.81828
LRP8	0.166149	0.224492	0.205368	1.09312	TRUE	TRUE	7	8.94212e-19	0.562613
CCN1	1.55581	9.29693	3.5934	2.58722	TRUE	TRUE	9	9.30289e-19	0.658768
PGM2L1	0.826231	1.42969	1.40467	1.01781	TRUE	TRUE	3	9.34148e-19	0.600077
COBL	0.36828	0.508543	0.502665	1.01169	TRUE	TRUE	5	9.56023e-19	0.585107
TCEAL3	0.640327	0.980907	0.997154	0.983707	TRUE	TRUE	7	9.98524e-19	0.595071
BARD1	0.280514	0.48068	0.367005	1.30974	TRUE	TRUE	4	1.22495e-18	0.72908
IRAK1BP1	0.171582	0.211156	0.212464	0.993845	TRUE	TRUE	7	1.22495e-18	0.565328
ANKRD36C	0.247778	0.625965	0.318845	1.96323	TRUE	TRUE	4	1.22688e-18	0.712392
CHST15	0.345703	0.525087	0.466903	1.12462	TRUE	TRUE	6	1.23737e-18	0.581834
ZMAT3	1.00374	2.6496	1.8523	1.43044	TRUE	TRUE	7	1.24169e-18	0.598046
NEK1	0.233879	0.297445	0.298708	0.995773	TRUE	TRUE	7	1.33915e-18	0.57186
MFGE8	0.485537	0.737779	0.700608	1.05305	TRUE	TRUE	7	1.3891e-18	0.589084
CDKN2A	0.314731	0.517956	0.418792	1.23679	TRUE	TRUE	6	1.42509e-18	0.576759
HKDC1	0.135107	0.198001	0.165462	1.19665	TRUE	TRUE	7	1.44897e-18	0.557994
ZNF622	0.40539	0.574658	0.563171	1.0204	TRUE	TRUE	9	1.51441e-18	0.637422
FOXA2	1.18125	2.45265	2.35464	1.04162	TRUE	TRUE	1	2.18767e-18	0.590413
TYMS	0.579935	4.03492	0.875869	4.60676	TRUE	TRUE	4	2.74639e-18	0.718526
PRTG	0.277621	0.387255	0.362696	1.06771	TRUE	TRUE	7	3.1831e-18	0.575592
CREBRF	0.41047	0.608473	0.571597	1.06451	TRUE	TRUE	1	3.29416e-18	0.57527
JMJD6	0.238112	0.305889	0.304818	1.00351	TRUE	TRUE	9	3.53079e-18	0.616401
CYB5D2	0.333286	0.697351	0.447432	1.55856	TRUE	TRUE	7	3.77708e-18	0.580154
MTHFD1L	0.165867	0.214143	0.205	1.0446	TRUE	TRUE	5	3.79671e-18	0.562912
MTRNR2L8	0.510301	1.14993	0.745016	1.5435	TRUE	TRUE	9	3.84787e-18	0.639573
FRY	0.144278	0.183585	0.177098	1.03663	TRUE	TRUE	6	4.09187e-18	0.557611
MXI1	0.305207	0.429103	0.404261	1.06145	TRUE	TRUE	6	4.60176e-18	0.577541
GSTCD	0.14964	0.19231	0.183945	1.04547	TRUE	TRUE	7	5.69521e-18	0.560713
MAZ	0.266121	0.357313	0.345678	1.03366	TRUE	TRUE	5	5.95887e-18	0.575622
KDM7A	0.158459	0.20702	0.19536	1.05969	TRUE	TRUE	6	7.28292e-18	0.561184
SERINC2	0.548187	0.91107	0.814867	1.11806	TRUE	TRUE	6	8.15944e-18	0.59038
GSR	0.546635	0.908677	0.811947	1.11913	TRUE	TRUE	5	8.60519e-18	0.590822
LATS2	0.171864	0.223759	0.212834	1.05133	TRUE	TRUE	9	8.80233e-18	0.599171
CALD1	0.544589	1.49491	0.808106	1.84989	TRUE	TRUE	6	8.8061e-18	0.58445
NFKB2	0.128545	0.154645	0.157127	0.98421	TRUE	TRUE	9	9.18635e-18	0.590462
SPECC1	0.700014	1.20204	1.12243	1.07092	TRUE	TRUE	9	1.07434e-17	0.648659
KLHL24	0.481586	0.699266	0.693585	1.00819	TRUE	TRUE	1	1.08675e-17	0.57774
PRKAA2	0.281784	0.399108	0.368901	1.08188	TRUE	TRUE	7	1.10052e-17	0.574063
GCAT	0.36828	0.513623	0.502665	1.0218	TRUE	TRUE	7	1.21315e-17	0.582139
LGALSL	0.521307	0.825306	0.765029	1.07879	TRUE	TRUE	7	1.29657e-17	0.587423
METTL7B	0.199309	0.289279	0.249913	1.15752	TRUE	TRUE	7	1.34381e-17	0.566433
VSIG10	0.20587	0.255364	0.259054	0.985757	TRUE	TRUE	7	1.52205e-17	0.567728
GPR37	0.173204	0.212219	0.214593	0.988939	TRUE	TRUE	3	1.61554e-17	0.564802
HEXIM1	0.576337	1.12897	0.868846	1.29939	TRUE	TRUE	9	1.77624e-17	0.642604
ZNF718	0.139199	0.169079	0.170649	0.990804	TRUE	TRUE	7	1.89481e-17	0.557536
C5orf38	0.567165	0.933011	0.851057	1.0963	TRUE	TRUE	7	1.93838e-17	0.589291
TES	1.10689	2.12228	2.13752	0.992869	TRUE	TRUE	4	1.94295e-17	0.808676
SLC43A3	0.334274	0.590574	0.448971	1.3154	TRUE	TRUE	5	2.1407e-17	0.577062
ACAT2	0.904261	1.77034	1.59447	1.11031	TRUE	TRUE	6	2.20652e-17	0.596032
GPR155	0.21617	0.28192	0.273485	1.03084	TRUE	TRUE	7	2.55466e-17	0.567581
NUFIP1	0.210738	0.287979	0.265867	1.08317	TRUE	TRUE	9	2.62219e-17	0.609484
TUBA1C	1.98716	10.9399	5.32373	2.05494	TRUE	TRUE	4	2.75707e-17	0.815089
DENND3	0.188303	0.233713	0.234769	0.995504	TRUE	TRUE	1	2.75798e-17	0.558105
S100A2	2.03041	335.957	5.51544	41.4771	TRUE	TRUE	2	3.28636e-17	0.753033
COL12A1	0.151616	0.200182	0.186484	1.07345	TRUE	TRUE	3	3.43929e-17	0.5611
MCCC1	0.448074	0.628751	0.634921	0.990282	TRUE	TRUE	7	3.45942e-17	0.585274
MCM4	0.387258	1.07467	0.533277	2.01522	TRUE	TRUE	4	3.69694e-17	0.726594
BEX2	0.69945	1.18759	1.12123	1.05919	TRUE	TRUE	7	4.88575e-17	0.592147
NEDD9	0.626923	1.4218	0.96971	1.46621	TRUE	TRUE	9	5.26563e-17	0.638609
ENPP3	0.22506	0.377059	0.286068	1.31808	TRUE	TRUE	6	5.90463e-17	0.565487
DESI1	0.794201	1.3546	1.33032	1.01825	TRUE	TRUE	6	6.42035e-17	0.59427
NINJ1	0.628898	0.959853	0.973737	0.985742	TRUE	TRUE	7	7.35168e-17	0.590256
RASSF8	0.54092	0.789372	0.801243	0.985183	TRUE	TRUE	7	8.74963e-17	0.587503
PPFIBP2	0.178849	0.222791	0.222049	1.00334	TRUE	TRUE	7	8.82731e-17	0.56291
SERTAD2	0.432341	0.659325	0.608174	1.08411	TRUE	TRUE	9	9.86302e-17	0.631064
LRAT	0.245943	0.330109	0.316176	1.04407	TRUE	TRUE	7	1.17792e-16	0.56966
GGTLC1	0.242133	0.88471	0.310643	2.84799	TRUE	TRUE	3	1.23576e-16	0.558355
CRYBG1	0.728588	1.23325	1.18403	1.04157	TRUE	TRUE	7	1.2686e-16	0.591801
ZNF117	0.346621	0.505331	0.468348	1.07896	TRUE	TRUE	1	1.32729e-16	0.568562
ZNF891	0.177367	0.228893	0.220083	1.04003	TRUE	TRUE	7	1.33358e-16	0.560606
TASOR2	0.82101	1.36844	1.3924	0.98279	TRUE	TRUE	3	1.37206e-16	0.595544
TXNDC16	0.176309	0.221012	0.218683	1.01065	TRUE	TRUE	9	1.39888e-16	0.598271
CENPH	0.151263	0.26132	0.18603	1.40472	TRUE	TRUE	4	1.67957e-16	0.66859
SCN9A	0.737759	1.18777	1.20404	0.986482	TRUE	TRUE	7	1.88069e-16	0.592137
PLA2G12A	0.212008	0.264441	0.267647	0.988021	TRUE	TRUE	5	1.88069e-16	0.566613
ZBTB20	0.692395	1.59902	1.10619	1.44552	TRUE	TRUE	5	1.9151e-16	0.587273
RNASEH2B	0.45774	0.687094	0.651594	1.05448	TRUE	TRUE	5	1.9405e-16	0.583665
AMDHD2	0.16622	0.203936	0.20546	0.992585	TRUE	TRUE	1	2.27279e-16	0.553696
TAF10	1.74496	4.51866	4.31157	1.04803	TRUE	TRUE	7	2.33109e-16	0.598801
SLFN11	0.176027	0.285036	0.21831	1.30565	TRUE	TRUE	4	2.35966e-16	0.678379
TMPRSS2	0.235572	0.307234	0.301149	1.0202	TRUE	TRUE	3	2.43609e-16	0.569495
SOX6	0.129039	0.16108	0.157755	1.02108	TRUE	TRUE	7	2.55111e-16	0.55419
HELLS	0.593693	2.59049	0.902943	2.86894	TRUE	TRUE	4	2.62772e-16	0.731506
ZFP36	0.766544	1.82378	1.26774	1.43861	TRUE	TRUE	6	2.75171e-16	0.590452
CEP162	0.165373	0.229335	0.204357	1.12223	TRUE	TRUE	9	2.80561e-16	0.594053
SGK1	0.193241	0.339922	0.241528	1.40738	TRUE	TRUE	9	2.80777e-16	0.595555
TSC22D3	0.240652	0.345314	0.308495	1.11935	TRUE	TRUE	6	2.99841e-16	0.567679
TRIB1	0.633907	1.24217	0.983975	1.26241	TRUE	TRUE	6	3.03417e-16	0.587089
KANK2	0.476718	0.694265	0.684949	1.0136	TRUE	TRUE	7	3.06699e-16	0.583534
PIGX	0.48977	0.736049	0.708149	1.0394	TRUE	TRUE	7	3.14868e-16	0.583962
ARHGDIB	0.389445	0.618942	0.536852	1.15291	TRUE	TRUE	5	3.24013e-16	0.579457
GPR157	0.287004	0.395715	0.376722	1.05042	TRUE	TRUE	3	3.24013e-16	0.573837
ALYREF	0.431494	0.655259	0.606747	1.07995	TRUE	TRUE	4	4.12971e-16	0.75275
GPD1L	0.252787	0.324227	0.326141	0.994129	TRUE	TRUE	1	4.51359e-16	0.562204
GOT1	0.938761	2.40929	1.68192	1.43246	TRUE	TRUE	5	4.60084e-16	0.592722
SPAG1	0.337308	0.454126	0.453709	1.00092	TRUE	TRUE	9	5.19959e-16	0.623131
ASPHD1	0.208692	0.262378	0.263001	0.997633	TRUE	TRUE	6	5.46892e-16	0.565688
SMC6	0.460985	0.694273	0.65724	1.05635	TRUE	TRUE	5	5.67906e-16	0.582818
CTNNAL1	1.12805	2.36172	2.19833	1.07432	TRUE	TRUE	9	5.8644e-16	0.650957
RPL36A	2.32023	6.88009	6.88626	0.999103	TRUE	TRUE	2	5.98553e-16	0.847093
WWC1	0.654438	1.03728	1.02633	1.01067	TRUE	TRUE	7	6.18781e-16	0.588693
TIAM1	0.131438	0.175695	0.160807	1.09259	TRUE	TRUE	4	6.62417e-16	0.665274
NDUFAF2	0.440948	0.612861	0.622752	0.984117	TRUE	TRUE	5	6.95862e-16	0.583165
ARFGEF2	0.626076	0.966782	0.967986	0.998756	TRUE	TRUE	9	7.0507e-16	0.640109
PMAIP1	0.84274	4.0116	1.44385	2.7784	TRUE	TRUE	4	7.1355e-16	0.766739
PLEKHM2	0.335756	0.450232	0.451283	0.997671	TRUE	TRUE	9	8.19473e-16	0.620304
ANKRD26	0.4207	0.583953	0.588636	0.992045	TRUE	TRUE	7	8.75118e-16	0.580078
PNMA2	0.485466	0.804664	0.700482	1.14873	TRUE	TRUE	6	8.82683e-16	0.581767
NAV2	0.19176	0.243759	0.239493	1.01781	TRUE	TRUE	5	9.1918e-16	0.56405
HMGB1	7.93333	80.193	58.9469	1.36043	TRUE	TRUE	4	1.01136e-15	0.808523
LRIF1	0.298857	0.421932	0.394623	1.0692	TRUE	TRUE	9	1.01136e-15	0.615199
KIF20B	0.574855	3.01264	0.865961	3.47895	TRUE	TRUE	4	1.03666e-15	0.735711
GNPDA1	0.53203	0.814574	0.784735	1.03802	TRUE	TRUE	7	1.06677e-15	0.584141
CLSPN	0.359743	1.59872	0.489084	3.26881	TRUE	TRUE	4	1.11849e-15	0.679904
FEN1	0.31713	0.950081	0.422468	2.24889	TRUE	TRUE	4	1.21976e-15	0.696311
RACGAP1	0.199944	0.447566	0.250795	1.78459	TRUE	TRUE	4	1.21976e-15	0.677887
SORD	0.127205	0.153083	0.155424	0.984939	TRUE	TRUE	5	1.27372e-15	0.555087
ATP2B4	0.458586	0.667974	0.653064	1.02283	TRUE	TRUE	5	1.3265e-15	0.582352
C1orf21	0.448779	0.679624	0.636131	1.06837	TRUE	TRUE	7	1.33486e-15	0.581013
CHAF1A	0.190278	0.380288	0.237465	1.60145	TRUE	TRUE	4	1.42496e-15	0.672921
RFC3	0.164174	0.309953	0.202795	1.5284	TRUE	TRUE	4	1.48337e-15	0.665876
RAB31	0.215465	0.286317	0.272495	1.05072	TRUE	TRUE	3	1.52905e-15	0.56601
RPS27L	5.89142	48.1633	34.597	1.39212	TRUE	TRUE	5	1.52923e-15	0.599275
DIAPH2	0.359884	0.480578	0.489307	0.982159	TRUE	TRUE	5	1.57714e-15	0.576864
MAP1LC3B	1.91583	5.25327	5.01484	1.04755	TRUE	TRUE	9	1.66208e-15	0.653872
METTL8	0.152744	0.194194	0.187939	1.03328	TRUE	TRUE	5	1.67527e-15	0.558988
LAMA5	0.168266	0.221244	0.208128	1.06302	TRUE	TRUE	2	1.69999e-15	0.707459
G2E3	0.270636	0.416696	0.352339	1.18266	TRUE	TRUE	7	1.71231e-15	0.569826
NDUFA4	6.09108	38.1277	36.7091	1.03864	TRUE	TRUE	2	1.84652e-15	0.845287
ETV4	0.117892	0.14323	0.143715	0.996625	TRUE	TRUE	1	2.05507e-15	0.544866
THSD4	0.121913	0.14657	0.14875	0.985341	TRUE	TRUE	1	2.10019e-15	0.546196
KPNA2	0.990052	5.11858	1.81581	2.8189	TRUE	TRUE	4	2.53839e-15	0.778003
PDZD2	0.164738	0.211976	0.20353	1.0415	TRUE	TRUE	7	2.53839e-15	0.558722
TMC6	0.568012	0.903403	0.852692	1.05947	TRUE	TRUE	5	2.59363e-15	0.584986
IL1R1	1.24086	2.6182	2.53568	1.03254	TRUE	TRUE	5	3.50334e-15	0.594321
SAP130	0.172217	0.236691	0.213296	1.10968	TRUE	TRUE	9	3.62061e-15	0.591858
PPAT	0.344998	0.46927	0.465791	1.00747	TRUE	TRUE	9	3.63863e-15	0.620381
RHOB	0.65345	1.70633	1.02428	1.66587	TRUE	TRUE	9	3.70294e-15	0.632422
SWAP70	0.568717	0.884257	0.854056	1.03536	TRUE	TRUE	9	3.9298e-15	0.633736
DHX37	0.143149	0.173044	0.175663	0.985092	TRUE	TRUE	7	4.40052e-15	0.555646
CPEB4	1.29159	2.68566	2.69457	0.996694	TRUE	TRUE	7	4.61134e-15	0.59345
PHACTR1	0.192677	0.252085	0.240752	1.04707	TRUE	TRUE	1	4.89607e-15	0.553288
RHOU	0.1598	0.208358	0.197105	1.05709	TRUE	TRUE	1	5.26569e-15	0.551735
EFNA5	0.201002	0.248666	0.252266	0.985731	TRUE	TRUE	5	5.87451e-15	0.563132
CTPS1	0.347185	0.485042	0.469238	1.03368	TRUE	TRUE	5	5.89666e-15	0.574581
RAPH1	0.748342	1.22087	1.22731	0.994753	TRUE	TRUE	7	6.68097e-15	0.587588
TRIM24	1.2161	2.76787	2.45973	1.12528	TRUE	TRUE	9	6.69557e-15	0.646645
LDHB	5.56187	31.0862	31.2393	0.995101	TRUE	TRUE	2	7.18277e-15	0.838903
PSPC1	0.440172	0.615873	0.621432	0.991054	TRUE	TRUE	9	7.4057e-15	0.625798
BMP2	0.284253	0.635416	0.372595	1.70538	TRUE	TRUE	9	7.76957e-15	0.603934
CENPN	0.175674	0.304422	0.217844	1.39743	TRUE	TRUE	4	8.11914e-15	0.674385
ABHD17C	0.271271	0.34883	0.353278	0.987409	TRUE	TRUE	1	8.47483e-15	0.561196
NOVA1	0.498871	0.736716	0.724426	1.01697	TRUE	TRUE	1	8.92462e-15	0.572191
JPH1	0.226965	0.28906	0.288786	1.00095	TRUE	TRUE	7	9.7297e-15	0.564681
CXCL2	2.68308	61.4385	8.80893	6.79777	TRUE	TRUE	9	1.08367e-14	0.641363
SV2A	0.168971	0.237798	0.209049	1.13753	TRUE	TRUE	7	1.09265e-14	0.556859
TMEM154	0.161563	0.196713	0.199399	0.98653	TRUE	TRUE	7	1.19476e-14	0.557926
RHOBTB3	1.6071	4.55591	3.7819	1.20466	TRUE	TRUE	7	1.25028e-14	0.5932
ASAP1	0.171088	0.22974	0.211817	1.08462	TRUE	TRUE	9	1.48351e-14	0.58919
HOXD1	0.196698	0.263995	0.246296	1.07186	TRUE	TRUE	3	1.50268e-14	0.561736
ARHGAP11A	0.248413	0.766411	0.319769	2.39677	TRUE	TRUE	4	1.66182e-14	0.672906
LRP12	0.168971	0.206894	0.209049	0.989695	TRUE	TRUE	7	1.85116e-14	0.558024
YARS1	0.679272	1.07444	1.07837	0.996349	TRUE	TRUE	7	1.87599e-14	0.585498
ANKRD28	0.563567	0.83075	0.844125	0.984156	TRUE	TRUE	7	2.45482e-14	0.581756
NPAS2	0.196487	0.254836	0.246003	1.0359	TRUE	TRUE	1	3.24321e-14	0.552825
FBXO5	0.160082	0.316219	0.197472	1.60134	TRUE	TRUE	4	3.25563e-14	0.653995
GIGYF2	1.01129	1.8407	1.87257	0.982981	TRUE	TRUE	9	3.71108e-14	0.642384
ERRFI1	1.54508	5.22943	3.55458	1.47118	TRUE	TRUE	9	3.79745e-14	0.643978
GRB14	0.15218	0.186887	0.187211	0.998268	TRUE	TRUE	7	4.09988e-14	0.55448
KATNA1	0.198533	0.262424	0.248836	1.0546	TRUE	TRUE	9	4.16627e-14	0.595681
SMYD4	0.182235	0.22312	0.226569	0.984781	TRUE	TRUE	7	4.30868e-14	0.559433
BRCA1	0.208339	0.547645	0.262507	2.08621	TRUE	TRUE	4	4.55699e-14	0.655141
APOE	0.173346	0.389832	0.214778	1.81504	TRUE	TRUE	6	4.93108e-14	0.553781
CYBRD1	0.139975	0.168228	0.171633	0.980161	TRUE	TRUE	1	5.01656e-14	0.54671
ADRM1	0.682941	1.10655	1.08613	1.0188	TRUE	TRUE	5	5.66235e-14	0.584954
MIA2	0.315789	0.416745	0.420413	0.991276	TRUE	TRUE	7	5.72598e-14	0.570055
KLHL23	0.307182	0.434808	0.407267	1.06762	TRUE	TRUE	5	6.09105e-14	0.569345
S100A16	1.00875	4.6386	1.86574	2.4862	TRUE	TRUE	4	6.15629e-14	0.7619
H2AC20	0.210879	0.633083	0.266064	2.37943	TRUE	TRUE	4	6.38737e-14	0.665562
C19orf33	0.288486	0.419204	0.37895	1.10623	TRUE	TRUE	5	6.54348e-14	0.568688
ZNF793	0.160576	0.202394	0.198114	1.0216	TRUE	TRUE	1	6.84836e-14	0.549287
MMS22L	0.334486	0.627475	0.449301	1.39656	TRUE	TRUE	7	7.66866e-14	0.566506
ERMP1	0.215959	0.268535	0.273188	0.982968	TRUE	TRUE	7	8.44978e-14	0.560858
S100A4	0.704106	7.55571	1.13118	6.67946	TRUE	TRUE	2	8.84325e-14	0.758014
PELI1	0.382038	0.528065	0.524786	1.00625	TRUE	TRUE	9	9.31592e-14	0.616738
FGFR1	0.325949	0.484874	0.436046	1.11198	TRUE	TRUE	7	9.63985e-14	0.568695
HIVEP1	0.181459	0.245769	0.225529	1.08974	TRUE	TRUE	9	1.15985e-13	0.590872
RESF1	0.470509	0.697465	0.673958	1.03488	TRUE	TRUE	7	1.30529e-13	0.57735
LRATD2	0.835473	1.44926	1.42653	1.01593	TRUE	TRUE	3	1.33226e-13	0.586758
ZBED3	0.228023	0.285263	0.290299	0.98265	TRUE	TRUE	7	1.33893e-13	0.563285
CEP192	0.197756	0.244598	0.247761	0.987234	TRUE	TRUE	7	1.34011e-13	0.559043
DIAPH3	0.281572	0.891783	0.368585	2.41948	TRUE	TRUE	4	1.45927e-13	0.675096
FBXO22	0.599196	0.896778	0.913869	0.981298	TRUE	TRUE	7	1.61592e-13	0.58066
HNRNPAB	2.26704	9.49638	6.6234	1.43376	TRUE	TRUE	4	1.63858e-13	0.783048
POGLUT3	0.28644	0.433575	0.375875	1.15351	TRUE	TRUE	1	1.65098e-13	0.55814
NPTX2	0.154508	0.247063	0.19022	1.29883	TRUE	TRUE	9	1.70149e-13	0.581979
YRDC	0.298363	0.39986	0.393875	1.0152	TRUE	TRUE	9	1.75501e-13	0.607521
LONRF2	0.437491	0.681304	0.616882	1.10443	TRUE	TRUE	7	2.01248e-13	0.574387
SVIP	0.823621	1.40613	1.39853	1.00543	TRUE	TRUE	7	2.12413e-13	0.584389
BIRC3	0.459856	1.5753	0.655273	2.40403	TRUE	TRUE	3	2.40445e-13	0.569722
TBPL1	0.270495	0.347627	0.35213	0.987212	TRUE	TRUE	9	2.43355e-13	0.604683
CDKN3	0.266474	0.927858	0.346197	2.68014	TRUE	TRUE	4	2.91036e-13	0.666434
GCH1	0.203965	0.265811	0.256394	1.03673	TRUE	TRUE	9	3.17114e-13	0.593287
FAM111B	0.414491	2.39708	0.578283	4.14517	TRUE	TRUE	4	3.35853e-13	0.66177
FITM2	0.191195	0.243411	0.23872	1.01965	TRUE	TRUE	7	3.35853e-13	0.557658
DNM3	0.1253	0.152788	0.153014	0.998526	TRUE	TRUE	7	3.39589e-13	0.547675
DCK	0.157119	0.21965	0.193615	1.13447	TRUE	TRUE	1	3.50947e-13	0.546484
PRDM1	0.1586	0.244371	0.195544	1.2497	TRUE	TRUE	7	3.65125e-13	0.55202
HMGA1	2.04981	5.86967	5.60252	1.04768	TRUE	TRUE	4	3.67455e-13	0.781142
LMNA	1.29857	3.7964	2.71679	1.39738	TRUE	TRUE	4	3.67455e-13	0.772026
PNO1	0.368562	0.496481	0.503115	0.986814	TRUE	TRUE	5	4.0211e-13	0.573298
MIDEAS	0.398899	0.63957	0.552428	1.15774	TRUE	TRUE	9	4.37884e-13	0.614085
TRIM16L	0.306547	0.438514	0.406301	1.07928	TRUE	TRUE	9	4.383e-13	0.605265
SESN2	0.237759	0.370193	0.304308	1.21651	TRUE	TRUE	7	4.383e-13	0.559913
ZNF43	0.167137	0.222046	0.206655	1.07447	TRUE	TRUE	7	4.65781e-13	0.553874
SLC4A7	0.366798	0.512666	0.500301	1.02472	TRUE	TRUE	5	5.3455e-13	0.571582
NEDD4	0.242275	0.308194	0.310848	0.991461	TRUE	TRUE	7	5.3455e-13	0.562536
MARCKSL1	0.930154	2.41536	1.6599	1.45512	TRUE	TRUE	2	5.97564e-13	0.787206
BUB1	0.214195	0.645573	0.270714	2.38471	TRUE	TRUE	4	6.1077e-13	0.657954
CYP7B1	0.254833	0.333701	0.329127	1.0139	TRUE	TRUE	5	6.28962e-13	0.562947
VAT1	0.415973	0.57669	0.58075	0.993009	TRUE	TRUE	5	6.72431e-13	0.574121
DENND2D	0.386553	0.541387	0.532126	1.0174	TRUE	TRUE	6	6.86866e-13	0.571777
PALLD	0.566107	1.06044	0.849015	1.24902	TRUE	TRUE	4	6.92041e-13	0.738804
LIG1	0.156201	0.286049	0.19242	1.48659	TRUE	TRUE	4	7.60506e-13	0.652368
EPPK1	0.214407	0.312384	0.271011	1.15266	TRUE	TRUE	5	7.69058e-13	0.559193
CMYA5	0.155284	0.211474	0.191227	1.10588	TRUE	TRUE	6	7.77208e-13	0.551707
TMEM70	0.476718	0.778227	0.684949	1.13618	TRUE	TRUE	5	7.83046e-13	0.576234
INO80	0.2954	0.407547	0.389388	1.04663	TRUE	TRUE	9	7.93676e-13	0.605265
SLC25A23	0.642867	1.0252	1.00238	1.02276	TRUE	TRUE	7	8.56194e-13	0.579145
CYBA	1.1296	4.75234	2.20282	2.15739	TRUE	TRUE	4	8.92484e-13	0.747626
SPATA5	0.132355	0.166069	0.161972	1.0253	TRUE	TRUE	5	8.92691e-13	0.550009
BAG2	0.337449	0.451491	0.45393	0.994626	TRUE	TRUE	5	9.36291e-13	0.568842
SLC39A4	0.220545	0.274083	0.279654	0.980079	TRUE	TRUE	6	1.00712e-12	0.560193
CCDC93	0.387188	0.52756	0.533162	0.989493	TRUE	TRUE	9	1.01073e-12	0.612425
PIK3R3	0.343728	0.459984	0.463791	0.991791	TRUE	TRUE	7	1.15322e-12	0.568728
MYDGF	2.74827	9.10618	9.17673	0.992311	TRUE	TRUE	6	1.18834e-12	0.589316
RIMKLB	0.239876	0.307234	0.307371	0.999553	TRUE	TRUE	3	1.29504e-12	0.562482
MCM7	0.334133	0.88743	0.448751	1.97756	TRUE	TRUE	4	1.53975e-12	0.684836
PXMP2	0.241216	0.314844	0.309313	1.01788	TRUE	TRUE	7	1.80396e-12	0.561096
LAPTM4B	0.897912	1.59382	1.5786	1.00964	TRUE	TRUE	5	1.84949e-12	0.583567
P4HA2	0.61507	0.949398	0.945682	1.00393	TRUE	TRUE	5	2.28113e-12	0.578641
TPM4	3.7125	17.4692	15.388	1.13525	TRUE	TRUE	4	2.34979e-12	0.775165
AC093323.1	0.14964	0.198378	0.183945	1.07846	TRUE	TRUE	7	2.45655e-12	0.55094
MAP7D2	0.133061	0.198479	0.162868	1.21866	TRUE	TRUE	6	2.50557e-12	0.545755
CTDSPL	0.724848	1.20207	1.1759	1.02225	TRUE	TRUE	7	2.63633e-12	0.579437
NEMP1	0.280866	0.369355	0.367532	1.00496	TRUE	TRUE	7	2.79641e-12	0.563801
EPB41L2	0.133131	0.175389	0.162957	1.07629	TRUE	TRUE	1	2.79641e-12	0.542397
CRTC2	0.139199	0.169079	0.170649	0.990804	TRUE	TRUE	9	2.86292e-12	0.579306
PALB2	0.171511	0.208852	0.212371	0.983428	TRUE	TRUE	7	2.9136e-12	0.553662
NTHL1	0.308029	0.423562	0.408557	1.03673	TRUE	TRUE	1	3.1021e-12	0.558554
ATAD2	0.496966	1.71208	0.721012	2.37456	TRUE	TRUE	4	3.20028e-12	0.705022
SMAD1	0.367433	0.517209	0.501313	1.03171	TRUE	TRUE	5	3.27607e-12	0.569901
PM20D2	0.568506	0.838565	0.853647	0.982333	TRUE	TRUE	9	3.60044e-12	0.621629
TENT4B	0.319952	0.422495	0.426801	0.98991	TRUE	TRUE	5	3.60044e-12	0.566707
ANKLE2	0.792366	1.43766	1.32612	1.08411	TRUE	TRUE	4	3.75827e-12	0.7507
CYCS	2.80775	10.0011	9.51812	1.05074	TRUE	TRUE	4	4.01906e-12	0.771966
NCAPD3	0.241357	0.402125	0.309518	1.2992	TRUE	TRUE	7	4.20717e-12	0.557156
PLXNA2	0.357344	0.535317	0.485283	1.1031	TRUE	TRUE	7	4.46989e-12	0.566725
DYNC2H1	0.336108	0.455992	0.451834	1.0092	TRUE	TRUE	7	4.79063e-12	0.566495
NUDT8	0.174827	0.22245	0.216728	1.0264	TRUE	TRUE	7	5.64333e-12	0.5533
SP5	0.127769	0.167756	0.15614	1.07439	TRUE	TRUE	1	6.21982e-12	0.540176
FAIM	0.284747	0.370335	0.373335	0.991966	TRUE	TRUE	7	7.18139e-12	0.562639
CYSTM1	1.58734	3.77093	3.70875	1.01677	TRUE	TRUE	6	7.37745e-12	0.585336
PGD	1.4739	3.32716	3.30199	1.00762	TRUE	TRUE	6	7.64312e-12	0.584885
NOL8	0.523141	0.85881	0.768385	1.11768	TRUE	TRUE	9	7.81147e-12	0.617854
HK2	0.148159	0.212155	0.182048	1.16538	TRUE	TRUE	4	8.14509e-12	0.6501
CYP4X1	0.392832	0.648325	0.542411	1.19527	TRUE	TRUE	2	8.22939e-12	0.738839
CNST	0.257373	0.349616	0.33284	1.0504	TRUE	TRUE	9	8.44968e-12	0.59656
RAB8B	0.363906	0.838988	0.495694	1.69255	TRUE	TRUE	9	8.70197e-12	0.604231
SRSF2	1.90447	6.48788	4.96648	1.30633	TRUE	TRUE	4	9.10935e-12	0.766098
PTX3	0.203894	0.6297	0.256295	2.45693	TRUE	TRUE	7	9.26321e-12	0.54892
DSP	4.05955	21.4501	17.9719	1.19354	TRUE	TRUE	4	1.13584e-11	0.768145
NDUFC2	2.29357	6.68281	6.75385	0.989482	TRUE	TRUE	2	1.16199e-11	0.80011
FRK	0.355581	0.474132	0.482491	0.982675	TRUE	TRUE	3	1.16856e-11	0.568175
TTLL7	0.134048	0.193135	0.164121	1.17679	TRUE	TRUE	9	1.19742e-11	0.574912
SCRN1	0.365246	0.49955	0.497828	1.00346	TRUE	TRUE	5	1.31382e-11	0.567348
USP31	0.190701	0.23478	0.238044	0.986289	TRUE	TRUE	5	1.37802e-11	0.554742
TMEM150A	0.249048	0.323634	0.320693	1.00917	TRUE	TRUE	1	1.41242e-11	0.552749
KHDRBS3	0.259771	0.357971	0.336352	1.06428	TRUE	TRUE	9	1.47241e-11	0.594147
JPT1	2.34845	10.311	7.02777	1.46718	TRUE	TRUE	4	1.53864e-11	0.763747
BCL2L15	0.135107	0.16484	0.165462	0.996236	TRUE	TRUE	7	1.5547e-11	0.547272
GLMP	0.450473	0.636614	0.63904	0.996204	TRUE	TRUE	7	1.87568e-11	0.569891
ECT2	0.534641	1.49993	0.789565	1.89969	TRUE	TRUE	4	2.22014e-11	0.715103
METRNL	0.16107	0.253389	0.198757	1.27487	TRUE	TRUE	9	2.30999e-11	0.579235
MRE11	0.274869	0.357377	0.358608	0.996569	TRUE	TRUE	1	2.33151e-11	0.554854
ARL4A	0.864188	1.82499	1.49557	1.22026	TRUE	TRUE	9	2.57065e-11	0.623599
CHML	0.227106	0.344313	0.288988	1.19144	TRUE	TRUE	3	2.81206e-11	0.556389
RDH10	0.274587	0.377006	0.358189	1.05253	TRUE	TRUE	7	2.88833e-11	0.561174
GLIS3	0.176591	0.231073	0.219056	1.05486	TRUE	TRUE	5	2.90102e-11	0.552179
PTGES3	2.87907	10.1042	9.93486	1.01704	TRUE	TRUE	4	2.9024e-11	0.763234
PCDH7	0.668689	1.61999	1.0561	1.53395	TRUE	TRUE	4	2.9893e-11	0.722131
C4orf48	0.804783	1.60339	1.35465	1.18362	TRUE	TRUE	7	3.09513e-11	0.57682
MICA	0.378863	0.519121	0.519651	0.998981	TRUE	TRUE	5	3.12341e-11	0.567454
H2AZ2	2.18851	7.43528	6.24464	1.19067	TRUE	TRUE	4	3.34209e-11	0.760686
ZNF317	0.196416	0.241387	0.245906	0.981623	TRUE	TRUE	9	3.34546e-11	0.584937
CCNG2	0.607732	0.976292	0.930924	1.04874	TRUE	TRUE	3	3.36051e-11	0.574647
HPS5	0.203259	0.251422	0.25541	0.984388	TRUE	TRUE	9	3.8463e-11	0.587305
RORA	0.682658	1.10115	1.08553	1.01439	TRUE	TRUE	6	4.02422e-11	0.575727
ZNF143	0.25829	0.335949	0.334182	1.00529	TRUE	TRUE	9	4.13478e-11	0.593414
BBC3	0.136376	0.189613	0.167072	1.13492	TRUE	TRUE	6	4.54734e-11	0.545627
PUS7L	0.372725	0.507719	0.509776	0.995964	TRUE	TRUE	7	5.40142e-11	0.565982
DEK	2.26337	10.6608	6.60546	1.61394	TRUE	TRUE	4	5.47827e-11	0.75714
TNFRSF21	0.626217	0.950942	0.968274	0.9821	TRUE	TRUE	3	6.62962e-11	0.574614
BRCA2	0.408142	1.40929	0.567733	2.48232	TRUE	TRUE	4	7.17344e-11	0.677302
SH2D3A	0.39904	0.547169	0.552662	0.990061	TRUE	TRUE	3	7.32012e-11	0.567888
DGKH	0.32094	0.500744	0.42832	1.16909	TRUE	TRUE	4	7.94789e-11	0.689961
FOXA1	0.57923	0.864074	0.87449	0.98809	TRUE	TRUE	3	9.65658e-11	0.572647
ANKRD11	1.96028	6.20678	5.20626	1.19218	TRUE	TRUE	4	1.12011e-10	0.754412
PDGFA	0.138916	0.221934	0.170291	1.30327	TRUE	TRUE	9	1.14669e-10	0.570417
ARL6IP1	1.98921	6.18397	5.33273	1.15963	TRUE	TRUE	4	1.15563e-10	0.754799
C12orf65	0.406237	0.644104	0.564574	1.14087	TRUE	TRUE	9	1.1608e-10	0.604399
PERP	2.65924	8.70374	8.67605	1.00319	TRUE	TRUE	2	1.30059e-10	0.789265
NBEA	0.335403	0.443766	0.450732	0.984544	TRUE	TRUE	7	1.42276e-10	0.562504
RHOF	0.18929	0.25733	0.236115	1.08985	TRUE	TRUE	6	1.46865e-10	0.551858
JDP2	0.196839	0.259989	0.246491	1.05476	TRUE	TRUE	7	1.47855e-10	0.551356
JPT2	0.510583	0.73082	0.745527	0.980274	TRUE	TRUE	5	1.49397e-10	0.570202
TMPO	0.654438	2.36375	1.02633	2.3031	TRUE	TRUE	4	1.49674e-10	0.711645
TMEM107	0.13045	0.179764	0.159551	1.12669	TRUE	TRUE	4	1.67248e-10	0.636536
TLE1	0.50635	0.743027	0.737878	1.00698	TRUE	TRUE	3	1.74217e-10	0.570287
GTF2B	0.491604	0.699252	0.711422	0.982893	TRUE	TRUE	9	1.80542e-10	0.610616
SMC2	0.442148	1.27454	0.624793	2.03994	TRUE	TRUE	4	1.83346e-10	0.690113
FIGN	0.178707	0.234554	0.221861	1.05721	TRUE	TRUE	7	2.0966e-10	0.550071
TRIAP1	0.489488	0.737454	0.707646	1.04212	TRUE	TRUE	5	2.09983e-10	0.569402
SCPEP1	1.25843	2.59821	2.5902	1.00309	TRUE	TRUE	2	2.18633e-10	0.776641
IRS2	0.21222	0.318468	0.267943	1.18856	TRUE	TRUE	9	2.27368e-10	0.582697
HOMER1	0.282136	0.401378	0.369428	1.08649	TRUE	TRUE	9	2.42789e-10	0.592255
CXCL8	3.14654	241.6	11.5681	17.6589	TRUE	TRUE	4	2.51577e-10	0.716686
PLAAT3	1.12516	2.24187	2.18998	1.02369	TRUE	TRUE	5	2.5163e-10	0.578388
CX3CL1	0.276069	0.539388	0.360388	1.49669	TRUE	TRUE	5	2.52524e-10	0.554588
SIPA1L2	0.131156	0.174782	0.160448	1.08933	TRUE	TRUE	4	2.68958e-10	0.638663
SGK3	0.238676	0.30816	0.305635	1.00826	TRUE	TRUE	7	2.91974e-10	0.554453
TMEM63B	0.420065	0.615602	0.587575	1.0477	TRUE	TRUE	5	3.10322e-10	0.56624
CCDC71L	0.151404	0.187052	0.186211	1.00451	TRUE	TRUE	6	3.15068e-10	0.54772
DIRAS3	0.171864	0.214869	0.212834	1.00956	TRUE	TRUE	6	3.48757e-10	0.548496
RANBP1	1.51587	5.62167	3.44986	1.62953	TRUE	TRUE	4	3.5896e-10	0.74333
TNS1	0.399252	0.637524	0.553012	1.15282	TRUE	TRUE	5	4.03307e-10	0.563755
SNRNP25	0.612107	0.945415	0.939711	1.00607	TRUE	TRUE	7	4.16729e-10	0.570296
EMC9	0.275081	0.369891	0.358922	1.03056	TRUE	TRUE	6	4.55107e-10	0.558779
TUBB6	0.196487	0.333859	0.246003	1.35713	TRUE	TRUE	4	5.01844e-10	0.65205
NUCKS1	3.96557	25.0648	17.2542	1.45268	TRUE	TRUE	4	5.3515e-10	0.749861
LBH	0.154649	0.341142	0.190403	1.79168	TRUE	TRUE	4	5.45254e-10	0.633796
CLIP4	0.534359	0.781258	0.789042	0.990134	TRUE	TRUE	7	5.89447e-10	0.56825
KPNB1	2.59221	9.23044	8.3074	1.11111	TRUE	TRUE	4	5.92463e-10	0.747996
DAB2	0.165938	0.460574	0.205092	2.2457	TRUE	TRUE	1	6.05808e-10	0.537825
H1-10	1.09073	2.73219	2.09164	1.30625	TRUE	TRUE	4	6.41906e-10	0.734587
SH3PXD2A	0.698674	1.14034	1.11957	1.01855	TRUE	TRUE	5	6.50956e-10	0.572605
BCL10	0.595386	0.903305	0.906299	0.996696	TRUE	TRUE	4	6.59955e-10	0.718582
NIPAL1	0.175039	0.237686	0.217007	1.09529	TRUE	TRUE	4	6.82085e-10	0.651025
LIN54	0.190772	0.259236	0.23814	1.08859	TRUE	TRUE	4	7.39274e-10	0.654081
CAV1	0.146677	0.298882	0.180155	1.65903	TRUE	TRUE	5	7.56991e-10	0.542392
RPL39L	0.167631	0.270917	0.207299	1.30689	TRUE	TRUE	4	8.27566e-10	0.63974
SYNE2	1.57556	4.80241	3.66545	1.31018	TRUE	TRUE	4	8.36391e-10	0.739952
DTX4	0.211091	0.2625	0.266361	0.985506	TRUE	TRUE	1	8.37642e-10	0.546527
CKAP2	0.456258	1.28501	0.649025	1.9799	TRUE	TRUE	4	8.3867e-10	0.693166
TNRC6C	0.420488	1.03351	0.588282	1.75682	TRUE	TRUE	9	8.9276e-10	0.601582
COTL1	0.250106	0.495476	0.322234	1.53763	TRUE	TRUE	4	1.01602e-09	0.666007
AGO2	0.899746	1.70102	1.58318	1.07443	TRUE	TRUE	4	1.01759e-09	0.729597
EIF4A3	0.855863	1.81998	1.4754	1.23355	TRUE	TRUE	4	1.03805e-09	0.728896
PA2G4	1.96719	6.14406	5.23636	1.17335	TRUE	TRUE	4	1.08815e-09	0.742931
MXD1	0.505221	0.731751	0.735843	0.99444	TRUE	TRUE	9	1.18154e-09	0.605916
DIAPH1	1.06166	2.00622	2.01024	0.997999	TRUE	TRUE	4	1.20222e-09	0.734247
ZWILCH	0.14456	0.208763	0.177457	1.17641	TRUE	TRUE	4	1.38781e-09	0.632714
RAPGEF2	0.389093	0.551694	0.536275	1.02875	TRUE	TRUE	9	1.38838e-09	0.599426
CKAP5	0.671723	1.26448	1.06247	1.19014	TRUE	TRUE	9	1.39719e-09	0.610634
NECTIN1	0.222802	0.325435	0.282855	1.15054	TRUE	TRUE	4	1.41587e-09	0.661797
ELF5	0.140116	0.194576	0.171812	1.1325	TRUE	TRUE	7	1.57486e-09	0.54373
RHOD	0.310851	0.415324	0.41286	1.00597	TRUE	TRUE	5	1.61766e-09	0.558901
AJUBA	0.197756	0.2676	0.247761	1.08007	TRUE	TRUE	6	1.62681e-09	0.550171
KIF21A	0.588472	0.95199	0.892628	1.0665	TRUE	TRUE	9	1.83417e-09	0.607492
PHACTR4	0.765839	1.32815	1.26617	1.04895	TRUE	TRUE	9	1.85118e-09	0.613304
ITGB6	0.771977	1.36365	1.27992	1.06542	TRUE	TRUE	3	2.03648e-09	0.572833
VDR	0.226189	0.313049	0.287678	1.08819	TRUE	TRUE	7	2.19282e-09	0.552361
TAGLN2	2.94342	10.1397	10.3176	0.982761	TRUE	TRUE	4	2.35918e-09	0.741805
DYRK2	0.289968	0.374108	0.381181	0.981445	TRUE	TRUE	3	2.47734e-09	0.558213
DLC1	1.06194	2.58065	2.01102	1.28325	TRUE	TRUE	5	2.5067e-09	0.573874
DDX21	2.05552	6.00277	5.6283	1.06653	TRUE	TRUE	4	2.52797e-09	0.739451
HCFC1R1	0.566671	0.945777	0.850104	1.11254	TRUE	TRUE	1	2.56991e-09	0.559234
KATNAL1	0.137929	0.167173	0.169039	0.988964	TRUE	TRUE	7	3.31002e-09	0.542633
IFI16	1.10985	4.29027	2.14599	1.9992	TRUE	TRUE	4	3.40047e-09	0.716446
REEP4	0.195499	0.249014	0.244639	1.01788	TRUE	TRUE	7	3.45483e-09	0.549943
ODF2	0.148723	0.182777	0.18277	1.00004	TRUE	TRUE	7	3.52638e-09	0.544264
ALDH3A1	0.395442	2.77602	0.546715	5.07764	TRUE	TRUE	2	3.64784e-09	0.665347
PCK2	0.1253	0.156598	0.153014	1.02343	TRUE	TRUE	6	4.02181e-09	0.540959
NACC2	0.165444	0.201442	0.204449	0.985293	TRUE	TRUE	7	4.44536e-09	0.54693
SAC3D1	0.259136	0.372059	0.335421	1.10923	TRUE	TRUE	5	5.07924e-09	0.553257
CLIC2	0.13941	0.212695	0.170917	1.24443	TRUE	TRUE	9	5.21937e-09	0.564839
S100A14	2.07147	14.8469	5.70053	2.60447	TRUE	TRUE	2	5.27749e-09	0.76141
CRELD2	0.315225	0.416254	0.419548	0.99215	TRUE	TRUE	7	5.47028e-09	0.557283
AHCTF1	0.830464	1.44413	1.41466	1.02083	TRUE	TRUE	9	5.97321e-09	0.612491
SEMA3A	0.180119	0.321256	0.223739	1.43585	TRUE	TRUE	4	6.25782e-09	0.637602
UNG	0.683434	1.07391	1.08717	0.987803	TRUE	TRUE	5	6.44001e-09	0.569179
TMEM41A	0.168195	0.285827	0.208035	1.37393	TRUE	TRUE	5	6.44001e-09	0.543703
MASTL	0.187456	0.287231	0.233617	1.22949	TRUE	TRUE	4	6.87115e-09	0.64072
THUMPD2	0.235219	0.326097	0.30064	1.08468	TRUE	TRUE	9	7.33976e-09	0.581533
FEM1A	0.239029	0.352231	0.306145	1.15054	TRUE	TRUE	9	8.07229e-09	0.582172
SESN1	0.22894	0.287454	0.291613	0.98574	TRUE	TRUE	1	8.21168e-09	0.545481
UCP2	0.140186	0.173037	0.171901	1.00661	TRUE	TRUE	6	8.31573e-09	0.543727
TRPS1	0.14322	0.189322	0.175752	1.07721	TRUE	TRUE	4	9.32645e-09	0.632181
HSPA4L	0.681318	1.17163	1.0827	1.08214	TRUE	TRUE	9	1.0286e-08	0.60645
RASSF6	0.220051	0.482513	0.278955	1.72972	TRUE	TRUE	2	1.03277e-08	0.66715
PDIK1L	0.180401	0.22054	0.224115	0.984047	TRUE	TRUE	7	1.03972e-08	0.546197
PDS5B	0.524411	0.799623	0.770711	1.03751	TRUE	TRUE	5	1.11864e-08	0.564123
MPRIP	0.923522	1.63431	1.64303	0.994694	TRUE	TRUE	7	1.39491e-08	0.57021
KCNK5	0.246931	0.324401	0.317613	1.02137	TRUE	TRUE	6	1.42905e-08	0.551448
LRIG3	0.180965	0.222171	0.224869	0.988	TRUE	TRUE	7	1.4326e-08	0.546345
GAS2L3	0.242557	0.556134	0.311257	1.78673	TRUE	TRUE	4	1.52108e-08	0.648856
H1-2	1.02815	4.82507	1.91818	2.51545	TRUE	TRUE	4	1.52883e-08	0.71072
CLDN1	1.35438	4.4203	2.89739	1.52562	TRUE	TRUE	4	1.79579e-08	0.721027
EMP1	0.175392	0.275452	0.217472	1.26661	TRUE	TRUE	4	1.82954e-08	0.638989
PALM2AKAP2	0.245943	0.426913	0.316176	1.35024	TRUE	TRUE	4	1.90066e-08	0.652228
PARD3	0.381826	0.537611	0.524443	1.02511	TRUE	TRUE	9	2.07215e-08	0.593354
POLD3	0.215747	0.334174	0.272891	1.22457	TRUE	TRUE	7	2.12001e-08	0.547835
GABRB2	0.198956	0.330554	0.249424	1.32527	TRUE	TRUE	6	2.1583e-08	0.544445
ATP13A4	0.746649	1.47176	1.22357	1.20284	TRUE	TRUE	4	2.21107e-08	0.708417
NRIP1	0.252787	0.416656	0.326141	1.27753	TRUE	TRUE	5	2.21107e-08	0.551143
GPC1	0.172217	0.218064	0.213296	1.02235	TRUE	TRUE	4	2.23286e-08	0.63928
WWC2	0.419853	0.593555	0.587221	1.01079	TRUE	TRUE	7	2.29184e-08	0.560425
ADGRE5	0.393326	0.548381	0.543224	1.00949	TRUE	TRUE	5	2.2968e-08	0.558984
NR2F2	0.468181	0.826864	0.66985	1.2344	TRUE	TRUE	2	2.48863e-08	0.713648
ANP32E	0.648088	1.61862	1.01317	1.59758	TRUE	TRUE	4	2.58678e-08	0.698353
ASAP2	0.208833	0.259215	0.263198	0.984865	TRUE	TRUE	1	2.58678e-08	0.543052
CCSAP	0.139269	0.171811	0.170738	1.00629	TRUE	TRUE	7	2.60552e-08	0.541488
SMC1A	0.986666	2.87705	1.80683	1.59232	TRUE	TRUE	4	2.65176e-08	0.71094
DZIP3	0.204036	0.256539	0.256492	1.00018	TRUE	TRUE	1	3.09558e-08	0.541939
ITGA1	0.141103	0.193029	0.173065	1.11536	TRUE	TRUE	4	3.17435e-08	0.625591
NR4A1	0.334627	0.747327	0.449521	1.6625	TRUE	TRUE	9	3.40393e-08	0.582842
GSTM3	0.662057	1.79547	1.04221	1.72275	TRUE	TRUE	5	3.58734e-08	0.564145
CXCL5	0.712855	13.7698	1.14997	11.9004	TRUE	TRUE	6	4.03507e-08	0.549307
KRT8	5.53076	31.3011	30.9305	1.01198	TRUE	TRUE	2	4.09546e-08	0.757187
CEP97	0.345703	0.462573	0.466903	0.990727	TRUE	TRUE	7	4.26708e-08	0.555175
HPRT1	0.345492	0.510769	0.466569	1.09473	TRUE	TRUE	4	4.30894e-08	0.672948
MDK	0.339213	0.83081	0.456693	1.81919	TRUE	TRUE	2	4.35106e-08	0.684431
MICOS10	1.41618	3.47576	3.10359	1.11992	TRUE	TRUE	2	4.43061e-08	0.748435
DENND2C	0.213419	0.287547	0.269625	1.06647	TRUE	TRUE	4	4.51845e-08	0.647898
NOLC1	0.716382	1.28285	1.15758	1.10822	TRUE	TRUE	4	4.72327e-08	0.703914
F2RL1	0.135389	0.162647	0.16582	0.980861	TRUE	TRUE	4	6.32792e-08	0.625757
PDK3	0.256526	0.325215	0.331602	0.98074	TRUE	TRUE	6	6.71352e-08	0.550884
TTC9	0.255891	0.326034	0.330674	0.98597	TRUE	TRUE	7	6.99309e-08	0.550855
SLFN13	0.252646	0.467951	0.325936	1.43572	TRUE	TRUE	4	7.08932e-08	0.646316
NUDT15	0.338154	0.475709	0.455035	1.04543	TRUE	TRUE	4	7.10224e-08	0.670674
CEP85L	0.164597	0.202568	0.203346	0.996172	TRUE	TRUE	9	7.70786e-08	0.569101
YWHAH	0.986384	2.52285	1.80608	1.39687	TRUE	TRUE	4	1.01566e-07	0.70731
TRIOBP	0.357133	0.492217	0.484948	1.01499	TRUE	TRUE	1	1.03583e-07	0.549948
CREB5	0.430224	1.1566	0.604607	1.91298	TRUE	TRUE	4	1.13927e-07	0.667319
ANP32B	2.47545	8.54096	7.68217	1.11179	TRUE	TRUE	4	1.16976e-07	0.720452
TBC1D7	0.280866	0.382902	0.367532	1.04182	TRUE	TRUE	7	1.18056e-07	0.551609
MEF2C	0.221321	0.277338	0.280753	0.987838	TRUE	TRUE	7	1.22988e-07	0.547086
RNF43	0.327713	0.559851	0.438775	1.27594	TRUE	TRUE	2	1.33844e-07	0.683225
SLC7A2	0.203612	0.320213	0.255902	1.25131	TRUE	TRUE	3	1.34604e-07	0.544702
LSM4	1.09461	2.65774	2.10261	1.26402	TRUE	TRUE	4	1.35196e-07	0.707979
UBTF	0.493933	0.707047	0.715582	0.988073	TRUE	TRUE	9	1.39468e-07	0.595442
PLEKHH2	0.263934	0.338787	0.34246	0.989273	TRUE	TRUE	7	1.40755e-07	0.550147
AGPAT5	0.535064	2.35095	0.79035	2.97457	TRUE	TRUE	9	1.51305e-07	0.591227
TGFBR3	0.174545	0.21648	0.216356	1.00057	TRUE	TRUE	7	1.51972e-07	0.543636
RAD21	1.67701	4.37489	4.04633	1.0812	TRUE	TRUE	4	1.57036e-07	0.716535
CDK7	0.240158	0.303429	0.30778	0.985865	TRUE	TRUE	9	1.57039e-07	0.578283
SIVA1	1.12029	2.54878	2.17594	1.17135	TRUE	TRUE	4	1.672e-07	0.709085
GLCCI1	0.458022	0.667221	0.652084	1.02321	TRUE	TRUE	7	1.73568e-07	0.558325
RIOK1	0.326937	0.449233	0.437574	1.02664	TRUE	TRUE	9	1.78611e-07	0.584734
LCORL	0.495485	0.713696	0.718359	0.993509	TRUE	TRUE	7	1.90744e-07	0.559337
KIF22	0.200649	0.312944	0.251775	1.24295	TRUE	TRUE	4	2.27124e-07	0.634354
SEMA3E	0.162763	0.220243	0.200959	1.09596	TRUE	TRUE	5	2.59728e-07	0.54058
ATF4	2.88705	15.1622	9.98193	1.51897	TRUE	TRUE	4	2.69617e-07	0.716433
PLAUR	0.151051	0.283045	0.185758	1.52373	TRUE	TRUE	4	2.70979e-07	0.621225
DST	1.63849	15.1826	3.89957	3.89342	TRUE	TRUE	4	2.8945e-07	0.701356
DDX10	0.292931	0.399333	0.385654	1.03547	TRUE	TRUE	9	3.13786e-07	0.581028
ITGA2	1.84768	24.6013	4.72813	5.20317	TRUE	TRUE	4	3.15182e-07	0.70107
CHEK1	0.184916	0.319928	0.230176	1.38992	TRUE	TRUE	4	3.52562e-07	0.626908
ACTA2	0.127416	0.157192	0.155693	1.00963	TRUE	TRUE	1	3.59226e-07	0.533099
SCGB3A1	26.5605	15407	561.795	27.4246	TRUE	TRUE	2	3.77536e-07	0.740325
PIEZO1	0.203824	0.265022	0.256197	1.03445	TRUE	TRUE	9	4.25127e-07	0.571317
SLC7A6	0.19564	0.240492	0.244834	0.982266	TRUE	TRUE	7	4.44307e-07	0.544006
RFWD3	0.190419	0.259582	0.237657	1.09225	TRUE	TRUE	4	4.80819e-07	0.633237
CD24	2.26189	17.6589	6.59822	2.67632	TRUE	TRUE	4	4.82611e-07	0.706395
TCOF1	0.254198	0.390822	0.3282	1.1908	TRUE	TRUE	4	5.12369e-07	0.645593
RFTN1	0.201072	0.251954	0.252364	0.998375	TRUE	TRUE	7	5.31199e-07	0.54424
ZNF430	0.380203	0.533697	0.521817	1.02277	TRUE	TRUE	4	5.50479e-07	0.666536
REC8	0.23402	0.319534	0.298911	1.06899	TRUE	TRUE	2	5.50827e-07	0.661498
SSRP1	0.719698	1.36325	1.16474	1.17043	TRUE	TRUE	4	5.64659e-07	0.690669
METTL4	0.160717	0.196704	0.198298	0.991962	TRUE	TRUE	7	5.69618e-07	0.540958
ITGA6	0.269578	0.399276	0.350775	1.13827	TRUE	TRUE	4	5.72237e-07	0.64951
SLF1	0.147876	0.200526	0.181687	1.10369	TRUE	TRUE	5	6.33119e-07	0.538116
CCT6A	2.345	7.24596	7.01036	1.03361	TRUE	TRUE	4	6.67095e-07	0.710364
GPCPD1	0.281784	0.395157	0.368901	1.07117	TRUE	TRUE	9	6.86696e-07	0.57741
CENPK	0.236983	0.56297	0.303187	1.85684	TRUE	TRUE	4	6.86774e-07	0.625829
TIPIN	0.18929	0.235598	0.236115	0.99781	TRUE	TRUE	5	6.90306e-07	0.543609
CSPP1	0.249683	0.316332	0.321618	0.983566	TRUE	TRUE	9	7.12718e-07	0.574511
PRDM2	0.771695	1.25628	1.27929	0.982011	TRUE	TRUE	9	7.34019e-07	0.598999
SUPT16H	1.3088	3.04942	2.7495	1.10908	TRUE	TRUE	4	7.48722e-07	0.704417
ANXA1	3.91858	21.2116	16.9003	1.2551	TRUE	TRUE	4	8.03177e-07	0.71031
CD320	0.602794	0.946569	0.921042	1.02772	TRUE	TRUE	5	8.21395e-07	0.559574
BID	0.141033	0.193825	0.172975	1.12053	TRUE	TRUE	2	8.65064e-07	0.632559
LRRC75A	0.434034	0.754803	0.611032	1.23529	TRUE	TRUE	2	8.75301e-07	0.688327
ACOT7	0.131861	0.163307	0.161345	1.01216	TRUE	TRUE	4	9.19214e-07	0.61445
CENPX	0.986031	2.82899	1.80515	1.56718	TRUE	TRUE	4	9.99892e-07	0.692488
ETS1	0.151263	0.193021	0.18603	1.03758	TRUE	TRUE	3	1.17073e-06	0.539798
ACAD8	0.349725	0.470431	0.473242	0.994059	TRUE	TRUE	1	1.23608e-06	0.546426
TRMT10B	0.141527	0.221273	0.173602	1.2746	TRUE	TRUE	7	1.23921e-06	0.538322
FXYD3	0.315084	0.462064	0.419332	1.10191	TRUE	TRUE	2	1.31206e-06	0.67581
CDKN1A	1.33964	5.34813	2.84915	1.8771	TRUE	TRUE	4	1.33046e-06	0.694341
GGH	0.631297	1.2567	0.978635	1.28413	TRUE	TRUE	4	1.34397e-06	0.678084
DDX39A	0.964936	1.76756	1.74967	1.01022	TRUE	TRUE	4	1.37542e-06	0.695599
GNL3	0.372372	0.644368	0.50921	1.26542	TRUE	TRUE	4	1.37542e-06	0.658633
GTPBP4	1.03972	2.07596	1.94975	1.06473	TRUE	TRUE	4	1.37823e-06	0.697397
CDYL	0.398617	0.638807	0.551962	1.15734	TRUE	TRUE	4	1.45662e-06	0.665453
BCOR	0.188161	0.231932	0.234577	0.988725	TRUE	TRUE	9	1.47187e-06	0.566719
AHNAK	1.02639	2.85022	1.91339	1.48962	TRUE	TRUE	4	1.7774e-06	0.690645
C6orf141	0.331664	0.571499	0.444906	1.28454	TRUE	TRUE	4	1.8947e-06	0.650297
ITPR1	0.390786	0.531746	0.539049	0.986452	TRUE	TRUE	9	1.8951e-06	0.583737
RASSF5	0.238394	0.309988	0.305226	1.0156	TRUE	TRUE	1	2.04712e-06	0.539747
NIBAN1	0.435163	0.928097	0.61294	1.51417	TRUE	TRUE	4	2.0727e-06	0.658227
AK9	0.207704	0.257992	0.261619	0.986138	TRUE	TRUE	9	2.13291e-06	0.569487
DNMT1	0.847114	2.67478	1.45433	1.83918	TRUE	TRUE	4	2.19067e-06	0.681204
THOC3	0.202977	0.259016	0.255016	1.01568	TRUE	TRUE	4	2.23747e-06	0.63371
TTL	0.370749	0.546582	0.506612	1.0789	TRUE	TRUE	4	2.31104e-06	0.659724
SLC30A1	0.421123	0.584302	0.589343	0.991447	TRUE	TRUE	7	2.56971e-06	0.553063
DTYMK	0.432482	0.985739	0.608412	1.62018	TRUE	TRUE	4	2.62925e-06	0.656666
GEN1	0.152886	0.214471	0.188121	1.14007	TRUE	TRUE	4	2.92784e-06	0.614633
GATA6	0.237054	0.341882	0.303288	1.12725	TRUE	TRUE	9	2.99673e-06	0.569503
UTP14A	0.358685	0.515378	0.487406	1.05739	TRUE	TRUE	9	3.08014e-06	0.579382
LRR1	0.125582	0.157656	0.15337	1.02795	TRUE	TRUE	4	3.08654e-06	0.60721
WDR34	0.436715	0.693906	0.615567	1.12726	TRUE	TRUE	4	3.37581e-06	0.664558
ZNF883	0.18033	0.221624	0.224021	0.989298	TRUE	TRUE	5	3.37581e-06	0.541334
AKIRIN2	0.438056	0.606019	0.617839	0.98087	TRUE	TRUE	4	3.60576e-06	0.666524
CENPM	0.181671	0.445579	0.225813	1.97323	TRUE	TRUE	4	3.62765e-06	0.604621
ZNF92	0.223155	0.308274	0.283356	1.08794	TRUE	TRUE	9	4.38385e-06	0.567496
CGN	0.352194	0.512231	0.47714	1.07355	TRUE	TRUE	7	4.40421e-06	0.548427
AEN	0.232045	0.320737	0.296068	1.08332	TRUE	TRUE	4	4.43699e-06	0.636425
MTHFR	0.466347	0.681821	0.666623	1.0228	TRUE	TRUE	7	4.52589e-06	0.553292
UBE2T	0.411387	1.1491	0.573121	2.00499	TRUE	TRUE	4	5.12047e-06	0.645495
NOP58	0.932482	1.86004	1.66585	1.11658	TRUE	TRUE	4	5.41007e-06	0.686786
TP53INP1	0.377875	0.535674	0.518057	1.034	TRUE	TRUE	7	5.48982e-06	0.549508
ALDH1A1	0.43735	0.71727	0.616643	1.16319	TRUE	TRUE	4	5.73705e-06	0.657694
RAD18	0.131156	0.163493	0.160448	1.01897	TRUE	TRUE	4	6.01673e-06	0.608406
AK6	0.549104	0.920576	0.816596	1.12733	TRUE	TRUE	5	6.20345e-06	0.555612
GPSM2	0.363624	0.60565	0.495245	1.22293	TRUE	TRUE	4	6.25354e-06	0.652246
HES6	0.275787	0.415505	0.359969	1.15428	TRUE	TRUE	1	8.35743e-06	0.540786
VRK1	0.20206	0.340034	0.253739	1.34009	TRUE	TRUE	4	8.36144e-06	0.620437
CCDC112	0.295329	0.397075	0.389282	1.02002	TRUE	TRUE	7	8.55829e-06	0.547009
RCC2	0.255962	0.327762	0.330777	0.990886	TRUE	TRUE	4	8.97002e-06	0.637938
MYO5B	0.180542	0.238975	0.224304	1.06541	TRUE	TRUE	4	9.07499e-06	0.622803
ARL4C	0.711443	1.44315	1.14694	1.25827	TRUE	TRUE	4	9.44681e-06	0.674031
DUT	1.41372	5.30798	3.09523	1.71489	TRUE	TRUE	4	1.00486e-05	0.687004
C1QBP	1.85763	4.98728	4.76947	1.04567	TRUE	TRUE	2	1.0431e-05	0.717293
CXXC5	0.187668	0.263374	0.233905	1.12599	TRUE	TRUE	2	1.07484e-05	0.636384
WEE1	0.461408	0.961433	0.657978	1.46119	TRUE	TRUE	4	1.12924e-05	0.651764
IER5L	0.315648	0.566979	0.420196	1.34932	TRUE	TRUE	2	1.28982e-05	0.656372
PAPSS2	0.319247	0.485177	0.425717	1.13967	TRUE	TRUE	6	1.31234e-05	0.545818
EIF6	0.908565	1.64577	1.60526	1.02524	TRUE	TRUE	4	1.32895e-05	0.681633
SLC7A1	0.370114	0.577745	0.505596	1.1427	TRUE	TRUE	4	1.35969e-05	0.64803
SERPINH1	0.37858	0.531189	0.519195	1.0231	TRUE	TRUE	3	1.38042e-05	0.549401
FYN	0.279244	0.404766	0.365112	1.10861	TRUE	TRUE	5	1.42235e-05	0.545124
CANT1	0.594398	0.906879	0.904341	1.00281	TRUE	TRUE	3	1.48812e-05	0.555016
NSD2	0.382602	0.693442	0.525702	1.31908	TRUE	TRUE	4	1.51864e-05	0.647001
USP37	0.323691	0.431306	0.43256	0.997102	TRUE	TRUE	5	1.55213e-05	0.546871
PCNT	0.258643	0.416413	0.334698	1.24414	TRUE	TRUE	4	1.7041e-05	0.630131
PHGDH	0.393749	0.747159	0.543921	1.37365	TRUE	TRUE	4	1.93646e-05	0.646331
RAD51C	0.207704	0.277183	0.261619	1.05949	TRUE	TRUE	4	1.94799e-05	0.623384
SYTL2	0.214195	0.284323	0.270714	1.05027	TRUE	TRUE	5	1.96339e-05	0.539808
TSC22D2	0.587343	0.976178	0.890404	1.09633	TRUE	TRUE	4	2.08769e-05	0.666055
NTMT1	0.563144	0.833485	0.843311	0.988348	TRUE	TRUE	9	2.21048e-05	0.584376
PDK1	0.161916	0.207536	0.199858	1.03841	TRUE	TRUE	4	2.63605e-05	0.611408
MARVELD3	0.228446	0.305954	0.290905	1.05173	TRUE	TRUE	4	2.7177e-05	0.628708
RHOV	0.137929	0.250995	0.169039	1.48483	TRUE	TRUE	4	2.9034e-05	0.60193
MAP4K5	0.62015	0.96556	0.955952	1.01005	TRUE	TRUE	4	2.94503e-05	0.667584
FAM3B	0.156413	0.197011	0.192695	1.02239	TRUE	TRUE	3	3.26112e-05	0.535753
AXIN2	0.14576	0.224431	0.178985	1.25391	TRUE	TRUE	6	3.26112e-05	0.533193
ANKRD37	0.165232	0.362452	0.204173	1.77522	TRUE	TRUE	4	3.30425e-05	0.608315
FABP5	0.744956	2.6324	1.21984	2.15798	TRUE	TRUE	4	3.46624e-05	0.659432
KRT15	4.05962	52.9198	17.9724	2.94451	TRUE	TRUE	2	3.47084e-05	0.707895
KCNJ15	0.29801	0.515008	0.39334	1.30932	TRUE	TRUE	6	3.76653e-05	0.542953
OSGIN1	0.260265	0.403082	0.337075	1.19582	TRUE	TRUE	9	4.36546e-05	0.565472
H2AX	0.439819	0.971295	0.620833	1.5645	TRUE	TRUE	4	4.58234e-05	0.645949
JADE1	0.257232	0.359707	0.332633	1.08139	TRUE	TRUE	7	4.58234e-05	0.541021
RCAN1	0.331805	0.647465	0.445126	1.45457	TRUE	TRUE	3	4.70152e-05	0.54462
CD3EAP	0.17525	0.213552	0.217286	0.982818	TRUE	TRUE	5	4.74169e-05	0.536853
ZNF720	0.532524	0.795633	0.785648	1.01271	TRUE	TRUE	9	5.13175e-05	0.580554
GPX3	0.139128	0.212491	0.170559	1.24585	TRUE	TRUE	6	5.52392e-05	0.532233
GGCT	1.05277	2.11406	1.98564	1.06467	TRUE	TRUE	4	5.87478e-05	0.673998
PDLIM5	0.393255	0.582798	0.543107	1.07308	TRUE	TRUE	4	6.03902e-05	0.64587
PDP1	0.333075	0.504661	0.447102	1.12874	TRUE	TRUE	4	6.88555e-05	0.636904
WDR43	0.839777	1.76132	1.43678	1.22588	TRUE	TRUE	4	6.92503e-05	0.668313
CLGN	0.139057	0.190144	0.17047	1.11541	TRUE	TRUE	7	7.10252e-05	0.531469
CSE1L	0.620502	1.21934	0.956666	1.27457	TRUE	TRUE	4	7.28169e-05	0.656944
PNP	0.800127	1.41909	1.34391	1.05594	TRUE	TRUE	4	7.56344e-05	0.667257
RANGAP1	0.33251	0.519289	0.446223	1.16374	TRUE	TRUE	4	7.79066e-05	0.635089
TJP1	1.30888	2.76538	2.74973	1.00569	TRUE	TRUE	4	7.8833e-05	0.676635
CENPL	0.150628	0.2232	0.185213	1.20509	TRUE	TRUE	4	8.34521e-05	0.600914
SH3RF1	0.352124	0.514044	0.477028	1.0776	TRUE	TRUE	4	8.41605e-05	0.640391
CDKN2D	0.22125	0.372692	0.280653	1.32794	TRUE	TRUE	4	9.52861e-05	0.615725
EIF5A2	0.169677	0.209337	0.209971	0.99698	TRUE	TRUE	7	9.62262e-05	0.534811
BCL2L12	0.183646	0.259435	0.228464	1.13556	TRUE	TRUE	4	9.72575e-05	0.610713
CDKN2B	0.287145	0.41158	0.376934	1.09191	TRUE	TRUE	9	9.84139e-05	0.566022
TPBG	0.520389	0.783857	0.763354	1.02686	TRUE	TRUE	4	0.000107801	0.654321
TCERG1	0.595668	0.891821	0.906859	0.983417	TRUE	TRUE	4	0.000108134	0.657915
OXCT1	0.190983	0.259508	0.23843	1.0884	TRUE	TRUE	4	0.000109339	0.612414
FOSB	0.749048	2.31429	1.22886	1.88327	TRUE	TRUE	4	0.000109404	0.653777
CEP78	0.479752	0.96477	0.690328	1.39755	TRUE	TRUE	4	0.000109753	0.643323
C16orf87	0.579582	0.952637	0.875179	1.08851	TRUE	TRUE	4	0.000112151	0.655422
HAT1	0.329759	0.486327	0.441947	1.10042	TRUE	TRUE	9	0.000112151	0.569417
H2BC21	0.652674	1.02978	1.02267	1.00695	TRUE	TRUE	2	0.000115211	0.679663
ZC3H6	1.56999	3.73697	3.64505	1.02522	TRUE	TRUE	4	0.000115211	0.675105
SNRPD1	0.351841	0.490677	0.476583	1.02957	TRUE	TRUE	9	0.000115211	0.56956
TIMM10	0.180965	0.284119	0.224869	1.26349	TRUE	TRUE	3	0.000115211	0.535291
C1orf56	0.225554	0.296049	0.286772	1.03235	TRUE	TRUE	2	0.000117503	0.636105
SOX9	0.431071	0.995848	0.606033	1.64322	TRUE	TRUE	4	0.000120339	0.635668
NDE1	0.134895	0.172023	0.165194	1.04134	TRUE	TRUE	4	0.000120339	0.598338
S100A13	0.629745	1.09482	0.975464	1.12236	TRUE	TRUE	2	0.000132055	0.676111
PRRG4	0.764639	1.28236	1.26349	1.01494	TRUE	TRUE	4	0.000138971	0.662972
B3GNT5	0.265345	0.387571	0.344536	1.12491	TRUE	TRUE	4	0.000139157	0.625862
TIMELESS	0.163045	0.246116	0.201327	1.22247	TRUE	TRUE	4	0.000139869	0.60296
NFATC2IP	0.553196	0.872743	0.824331	1.05873	TRUE	TRUE	4	0.000163565	0.651019
GPATCH4	0.507972	0.81215	0.740807	1.0963	TRUE	TRUE	4	0.0001697	0.647346
CEBPB	0.989135	2.10374	1.81337	1.16013	TRUE	TRUE	2	0.000177553	0.686484
TNFRSF10D	0.169254	0.298805	0.209417	1.42684	TRUE	TRUE	4	0.000187855	0.604698
AREG	1.21476	8.63065	2.45564	3.51462	TRUE	TRUE	4	0.000196476	0.656383
LBR	0.697827	1.19754	1.11776	1.07138	TRUE	TRUE	4	0.000202708	0.657626
KRT18	6.16481	39.7761	37.5038	1.06059	TRUE	TRUE	2	0.000206715	0.697657
IFNGR1	0.836602	1.40631	1.42921	0.983971	TRUE	TRUE	4	0.00024141	0.660875
E2F3	0.382249	0.553092	0.52513	1.05325	TRUE	TRUE	4	0.000252473	0.636736
SLC9A3R1	0.468887	0.709503	0.671093	1.05723	TRUE	TRUE	9	0.000264099	0.57379
BACH1	3.49915	14.1085	13.8904	1.0157	TRUE	TRUE	2	0.000270725	0.695148
SOD1	0.549245	0.873571	0.816862	1.06942	TRUE	TRUE	4	0.000270725	0.649339
EXT1	0.334415	0.444004	0.449191	0.988453	TRUE	TRUE	4	0.000283167	0.632336
NDUFB3	1.48779	3.33771	3.35062	0.996148	TRUE	TRUE	2	0.000293586	0.690253
KLHL21	0.158459	0.201658	0.19536	1.03224	TRUE	TRUE	5	0.000298344	0.532799
USP1	0.692818	1.46423	1.10709	1.3226	TRUE	TRUE	4	0.000303406	0.65235
TRIM59	0.183434	0.234183	0.228179	1.02631	TRUE	TRUE	7	0.000310783	0.534342
SEPTIN11	1.13109	2.2323	2.20711	1.01141	TRUE	TRUE	4	0.00031645	0.664308
FAT1	0.860308	1.72916	1.48615	1.16351	TRUE	TRUE	4	0.000327604	0.657791
PPIC	1.3965	3.4128	3.03721	1.12366	TRUE	TRUE	2	0.000327977	0.687267
ARHGEF38	0.300903	0.392976	0.397725	0.98806	TRUE	TRUE	9	0.000327977	0.565201
GMNN	0.545859	1.29653	0.810489	1.59969	TRUE	TRUE	4	0.000380715	0.640548
PSMB5	1.72612	4.25477	4.23721	1.00414	TRUE	TRUE	2	0.00039386	0.689251
CDR2	0.217581	0.286953	0.27547	1.04168	TRUE	TRUE	4	0.000402033	0.61319
C12orf75	0.280373	0.474974	0.366795	1.29493	TRUE	TRUE	4	0.000412144	0.616878
CHORDC1	0.547481	0.906904	0.813539	1.11476	TRUE	TRUE	9	0.000412144	0.574834
ZNF778	0.125229	0.151606	0.152925	0.99138	TRUE	TRUE	7	0.000412144	0.529114
ADGRG1	4.54	21.7171	21.8487	0.993976	TRUE	TRUE	2	0.000417222	0.691528
SLC25A5	0.160011	0.232773	0.19738	1.17931	TRUE	TRUE	2	0.000417222	0.608397
CHRM3	0.126076	0.154075	0.153995	1.00052	TRUE	TRUE	7	0.000418167	0.528933
PEA15	0.37463	0.520759	0.512833	1.01545	TRUE	TRUE	4	0.000434834	0.633061
DSC2	0.415832	0.750094	0.580515	1.29212	TRUE	TRUE	4	0.000442162	0.634339
CORO1C	0.658247	1.10665	1.03426	1.06999	TRUE	TRUE	4	0.000447162	0.651203
ALDH7A1	0.53323	0.784298	0.786952	0.996626	TRUE	TRUE	2	0.00048502	0.661797
SRRT	0.439749	0.615399	0.620713	0.991439	TRUE	TRUE	4	0.000499756	0.639186
MT1X	0.702201	25.0798	1.12711	21.4351	TRUE	TRUE	4	0.000506288	0.616708
BEX5	0.271624	0.362679	0.353799	1.0251	TRUE	TRUE	2	0.000515499	0.63612
SGO2	0.238183	0.730537	0.30492	2.39583	TRUE	TRUE	4	0.000535447	0.597648
TOPBP1	0.413504	0.72472	0.576639	1.2568	TRUE	TRUE	4	0.000540122	0.631131
TBC1D1	0.121843	0.150044	0.148662	1.0093	TRUE	TRUE	4	0.000561393	0.586768
DHFR	0.643573	1.76712	1.00384	1.76036	TRUE	TRUE	4	0.00058668	0.639984
CYP2U1	0.163609	0.203457	0.202061	1.00691	TRUE	TRUE	9	0.00062574	0.550774
UPF3B	1.05016	2.06726	1.97844	1.0449	TRUE	TRUE	4	0.000632249	0.65843
PSMD1	0.305066	0.429189	0.404047	1.06223	TRUE	TRUE	4	0.000632249	0.623903
NFIL3	0.229646	0.306322	0.292624	1.04681	TRUE	TRUE	4	0.000635361	0.614005
ATP5MC1	1.6186	3.75052	3.8248	0.980581	TRUE	TRUE	2	0.000640112	0.683804
LSM2	0.587625	0.946777	0.89096	1.06265	TRUE	TRUE	2	0.000642303	0.665053
FOXP1	2.5309	8.06886	7.97641	1.01159	TRUE	TRUE	2	0.000682574	0.685859
PPIF	0.387964	0.621152	0.534429	1.16227	TRUE	TRUE	9	0.000695657	0.566589
AAK1	0.840976	1.4365	1.43964	0.997821	TRUE	TRUE	4	0.000728115	0.653084
PNPLA2	0.363624	0.498545	0.495245	1.00666	TRUE	TRUE	9	0.000737419	0.565847
SLC16A1	0.411387	0.600452	0.573121	1.04769	TRUE	TRUE	6	0.000738858	0.542191
KLHL5	0.149993	0.197779	0.184398	1.07256	TRUE	TRUE	3	0.000825936	0.530673
CERS6	0.708269	1.24354	1.14011	1.09072	TRUE	TRUE	4	0.00088855	0.647055
CCDC137	0.266615	0.373489	0.346405	1.07819	TRUE	TRUE	4	0.000925534	0.614833
SLC38A1	2.00162	5.43237	5.38747	1.00833	TRUE	TRUE	4	0.00093627	0.66151
PKP4	0.451249	0.694829	0.640375	1.08503	TRUE	TRUE	4	0.000974141	0.633972
CNKSR3	0.237336	0.345559	0.303696	1.13784	TRUE	TRUE	9	0.00101226	0.555791
TSPYL2	0.191336	0.255916	0.238913	1.07117	TRUE	TRUE	9	0.0010396	0.552241
WWTR1	0.920277	1.61532	1.6348	0.988084	TRUE	TRUE	4	0.00107029	0.65294
EXOSC9	0.276422	0.38418	0.360912	1.06447	TRUE	TRUE	4	0.00111829	0.615225
SLC12A7	1.35946	4.06403	2.91409	1.39462	TRUE	TRUE	4	0.00112295	0.65458
PHLDA1	0.222097	0.502	0.281854	1.78107	TRUE	TRUE	7	0.00112295	0.534727
LYAR	0.334768	0.50607	0.449741	1.12525	TRUE	TRUE	4	0.0011572	0.622457
HRAS	0.582193	0.908329	0.880288	1.03185	TRUE	TRUE	2	0.00120172	0.658708
NUP155	0.272189	0.364489	0.354635	1.02779	TRUE	TRUE	4	0.00120172	0.614446
HNRNPM	1.86849	4.9712	4.81481	1.03248	TRUE	TRUE	4	0.00123263	0.65889
NUDT1	0.200861	0.323795	0.25207	1.28455	TRUE	TRUE	4	0.00128803	0.599448
ID1	0.171652	0.55693	0.212556	2.62015	TRUE	TRUE	2	0.00128875	0.596367
RFC2	0.223437	0.370237	0.283758	1.30477	TRUE	TRUE	4	0.0012971	0.603285
MIS18BP1	1.38782	2.99479	3.00815	0.995557	TRUE	TRUE	4	0.00133251	0.656484
PSMD2	0.464654	0.876582	0.663652	1.32085	TRUE	TRUE	4	0.00133251	0.628893
NPM3	0.178214	0.23339	0.221205	1.05508	TRUE	TRUE	4	0.00137054	0.600163
KLF6	2.03542	12.9116	5.53786	2.33152	TRUE	TRUE	4	0.00138095	0.655169
SPRY1	0.627205	1.157	0.970285	1.19243	TRUE	TRUE	2	0.00142504	0.655369
LSM5	1.29244	2.74782	2.69726	1.01875	TRUE	TRUE	4	0.00142504	0.654405
HIRIP3	0.127346	0.154459	0.155603	0.992644	TRUE	TRUE	4	0.00146724	0.58514
COMMD4	0.675603	1.08872	1.07063	1.01689	TRUE	TRUE	4	0.00154856	0.642988
DUSP4	0.218005	0.408408	0.276066	1.47938	TRUE	TRUE	4	0.00159642	0.599596
PDRG1	0.23656	0.309872	0.302575	1.02412	TRUE	TRUE	4	0.00160214	0.607839
TLNRD1	0.279103	0.390452	0.364901	1.07002	TRUE	TRUE	4	0.00162108	0.613804
EHF	1.02328	2.03826	1.90496	1.06998	TRUE	TRUE	4	0.00167816	0.650244
TPM1	2.764	13.3648	9.2665	1.44227	TRUE	TRUE	4	0.00168234	0.657588
CCDC50	0.237195	0.30696	0.303492	1.01143	TRUE	TRUE	4	0.00170988	0.606741
SOCS4	0.53577	0.779748	0.791659	0.984955	TRUE	TRUE	4	0.00187124	0.63478
NCAPH2	0.156413	0.197716	0.192695	1.02606	TRUE	TRUE	4	0.00189639	0.591349
POLE3	0.623113	1.01804	0.961962	1.05829	TRUE	TRUE	4	0.0019048	0.637802
B3GALNT2	0.448427	0.673379	0.635526	1.05956	TRUE	TRUE	9	0.00195913	0.566354
MYO19	0.211091	0.298766	0.266361	1.12166	TRUE	TRUE	4	0.00206216	0.600848
EPB41L3	0.272541	0.406983	0.355157	1.14593	TRUE	TRUE	3	0.00206339	0.53475
ACVR2B	0.124171	0.149542	0.15159	0.986491	TRUE	TRUE	7	0.00207435	0.52628
CFH	1.00317	2.00345	1.85079	1.08248	TRUE	TRUE	2	0.00210452	0.665141
NUP50	0.493439	0.72849	0.714699	1.0193	TRUE	TRUE	4	0.00210667	0.632209
GOT2	0.587484	0.935371	0.890682	1.05017	TRUE	TRUE	4	0.00223885	0.636303
VIM	1.71793	16.2234	4.2051	3.85803	TRUE	TRUE	4	0.00226932	0.638426
SMC4	1.54953	6.57509	3.57064	1.84143	TRUE	TRUE	4	0.00231615	0.649301
MAP7D1	0.324891	0.446545	0.434411	1.02793	TRUE	TRUE	4	0.00236363	0.61797
DNAJC2	0.400593	0.607877	0.555229	1.09482	TRUE	TRUE	4	0.00241915	0.624796
ERICH1	0.499012	0.915366	0.724679	1.26313	TRUE	TRUE	9	0.00247261	0.566538
OSBPL3	0.129674	0.158164	0.158564	0.997479	TRUE	TRUE	4	0.00257991	0.585597
PCNA	0.969522	4.55859	1.76167	2.58765	TRUE	TRUE	4	0.00265275	0.637321
MAFG	0.601453	0.919467	0.918367	1.0012	TRUE	TRUE	4	0.00280994	0.635737
FOXQ1	0.335685	0.831356	0.451173	1.84266	TRUE	TRUE	7	0.00293448	0.53372
TMEM106C	0.798998	1.7099	1.34132	1.27479	TRUE	TRUE	4	0.00305605	0.638404
EPHA4	0.347467	0.620597	0.469682	1.32131	TRUE	TRUE	9	0.00308738	0.557717
BTG3	1.51312	3.52988	3.44008	1.02611	TRUE	TRUE	4	0.00338764	0.649482
TP53BP2	0.546846	0.80127	0.812345	0.986366	TRUE	TRUE	4	0.00349501	0.632857
PSMA2	0.739876	1.37387	1.20868	1.13667	TRUE	TRUE	2	0.00374095	0.654983
LRRFIP2	0.587907	0.911308	0.891516	1.0222	TRUE	TRUE	4	0.00427085	0.632444
IL17RD	0.751164	1.31951	1.23354	1.06969	TRUE	TRUE	4	0.00435777	0.636096
MZT2A	0.135812	0.204866	0.166357	1.23148	TRUE	TRUE	2	0.00435777	0.590269
ZNF217	0.228235	0.395023	0.290602	1.35933	TRUE	TRUE	4	0.00447367	0.59852
SH3BP5	0.266827	0.345506	0.346717	0.996508	TRUE	TRUE	2	0.00451606	0.621293
UCHL3	0.79667	1.31038	1.33597	0.980842	TRUE	TRUE	2	0.00454182	0.657198
TOMM40	0.468816	0.689037	0.670969	1.02693	TRUE	TRUE	4	0.00469789	0.626836
ZNF267	0.169183	0.221146	0.209325	1.05647	TRUE	TRUE	4	0.00483555	0.590974
ARHGEF3	0.25829	0.345968	0.334182	1.03527	TRUE	TRUE	9	0.00501434	0.553471
PSMB3	1.39114	3.32502	3.01924	1.10128	TRUE	TRUE	2	0.00562602	0.662565
CYB5D1	0.133413	0.165718	0.163315	1.01471	TRUE	TRUE	9	0.00575371	0.542512
ADD3	0.373854	0.524233	0.511587	1.02472	TRUE	TRUE	2	0.00587507	0.6293
MTHFD1	0.354734	0.519184	0.481153	1.07904	TRUE	TRUE	4	0.00615528	0.613267
ORAI2	0.118668	0.143964	0.144685	0.995015	TRUE	TRUE	4	0.00638561	0.57986
DKC1	0.611119	1.06022	0.937724	1.13063	TRUE	TRUE	4	0.00646428	0.627992
RBBP8	0.923099	1.86666	1.64195	1.13685	TRUE	TRUE	4	0.00680445	0.636747
SNRPG	2.12205	6.22556	5.93269	1.04937	TRUE	TRUE	2	0.00693826	0.663686
RASAL2	0.210456	0.281324	0.265471	1.05972	TRUE	TRUE	4	0.00699082	0.596052
LACC1	0.123466	0.152116	0.150701	1.00939	TRUE	TRUE	4	0.00787581	0.578424
PFDN2	1.6991	4.37661	4.13164	1.05929	TRUE	TRUE	2	0.00845107	0.661183
TUBA1A	1.09256	4.76092	2.09682	2.27054	TRUE	TRUE	4	0.00884812	0.633829
ADRB2	0.229223	0.328248	0.292017	1.12407	TRUE	TRUE	5	0.00888873	0.531372
ECE1	0.264992	0.36017	0.344017	1.04696	TRUE	TRUE	4	0.00907944	0.601795
PSMC3	0.739029	1.20071	1.20683	0.994932	TRUE	TRUE	4	0.00915675	0.631787
CEBPG	0.5345	0.859425	0.789304	1.08884	TRUE	TRUE	4	0.0092825	0.623149
RECQL	0.35163	0.589676	0.476248	1.23817	TRUE	TRUE	4	0.00932274	0.610982
CWC27	0.430365	0.711689	0.604845	1.17665	TRUE	TRUE	2	0.0093495	0.632217
MXRA7	0.518696	0.779549	0.760264	1.02537	TRUE	TRUE	4	0.00945251	0.622918
ZNF626	0.219557	0.274094	0.278257	0.985041	TRUE	TRUE	5	0.00945251	0.531501
ZNF518B	0.214759	0.274061	0.271505	1.00941	TRUE	TRUE	5	0.00945251	0.530636
LSM3	1.46959	3.34583	3.28701	1.0179	TRUE	TRUE	2	0.0100813	0.657668
KITLG	0.330888	0.527774	0.4437	1.18948	TRUE	TRUE	4	0.0101153	0.608302
SMC3	0.996543	1.84088	1.83307	1.00426	TRUE	TRUE	4	0.0103866	0.635004
[truncated: 3,001 more rows]
